# Supplementary material for: 1-Benzyl­idene-4-ethyl­thio­semicarbazide
Source: Acta Crystallogr Sect E Struct Rep Online. 2010 Sep 30;66(Pt 10):o2686. doi: 10.1107/S1600536810038444 (PMC2983406; doi:10.1107/S1600536810038444)
Supplement: Supplementary file 2 [file e-66-o2686-Isup2.hkl]

# 
# h,k,l, Fc-squared, Fo-squared, sigma(Fo-squared) and status flag 
# 
data_I
_shelx_title ' z1 in P2(1)                 New: P21/c' 
_shelx_refln_list_code          4 
_shelx_F_calc_maximum      132.73 
_exptl_crystal_F_000       439.90 
_reflns_d_resolution_high  0.7700 
 
loop_ 
 _symmetry_equiv_pos_as_xyz 
 'x, y, z' 
 '-x, y+1/2, -z+1/2' 
 '-x, -y, -z' 
 'x, -y-1/2, z-1/2' 
 
_cell_length_a     8.4899 
_cell_length_b    13.4670 
_cell_length_c    10.0150 
_cell_angle_alpha  90.000 
_cell_angle_beta   96.040 
_cell_angle_gamma  90.000 
 
_shelx_F_squared_multiplier     1.000 
 
loop_ 
 _refln_index_h 
 _refln_index_k 
 _refln_index_l 
 _refln_F_squared_calc 
 _refln_F_squared_meas 
 _refln_F_squared_sigma 
 _refln_observed_status 
   3   0   0      259.19      258.34      4.56 o 
   4   0   0      247.88      167.69     54.98 o 
   5   0   0      424.16      387.55      6.22 o 
   6   0   0       77.35       81.76      2.53 o 
   7   0   0        6.92        7.85      0.57 o 
   8   0   0        9.34       13.21      0.82 o 
   9   0   0        5.60        8.98      0.72 o 
  10   0   0        1.14        0.72      0.33 o 
   2   1   0      144.38      157.69      7.16 o 
   3   1   0     1369.53     1516.82     28.48 o 
   4   1   0      457.52      423.00      6.88 o 
   5   1   0       60.75       76.94      1.90 o 
   6   1   0      633.67      679.66      9.45 o 
   7   1   0        0.43        0.81      0.18 o 
   8   1   0        6.91        6.02      0.31 o 
   9   1   0        0.12        0.06      0.22 o 
  10   1   0        3.24        3.26      2.28 o 
   0   2   0      540.09      655.70     10.15 o 
   1   2   0     1161.72     1195.61     16.89 o 
   2   2   0      829.70      963.81     15.16 o 
   3   2   0      307.68      324.24     20.91 o 
   4   2   0        1.61        1.59      0.17 o 
   5   2   0       40.80       36.43      0.66 o 
   6   2   0      131.70      130.90      3.18 o 
   7   2   0        7.96        6.82      0.35 o 
   8   2   0        9.55        6.78      0.39 o 
   9   2   0        0.80        1.05      0.27 o 
  10   2   0        1.22        0.64      0.44 o 
   1   3   0     1779.71     1784.66     30.38 o 
   2   3   0      391.29      422.43      4.71 o 
   3   3   0      263.17      252.72      4.47 o 
   4   3   0      274.94      247.91      4.36 o 
   5   3   0      273.31      292.94      5.18 o 
   6   3   0      342.30      408.29     16.03 o 
   7   3   0      114.29      108.29      2.16 o 
   8   3   0       11.71       16.90      0.74 o 
   9   3   0        0.05        0.13      0.28 o 
  10   3   0        2.85        3.38      0.79 o 
   0   4   0     7283.57     6815.29    300.61 o 
   1   4   0     9324.97     8450.66    290.86 o 
   2   4   0        0.29        0.02      0.11 o 
   3   4   0      969.27     1081.60     18.59 o 
   4   4   0      314.56      301.87      6.01 o 
   5   4   0      305.95      277.54      5.03 o 
   6   4   0       59.39       50.64      1.49 o 
   7   4   0        3.79        2.53      0.28 o 
   8   4   0        0.14        0.19      0.24 o 
   9   4   0        3.73        5.16      0.52 o 
  10   4   0        0.36        0.22      0.59 o 
   1   5   0      501.27      546.15      6.46 o 
   2   5   0       28.78       17.84      0.38 o 
   3   5   0      440.61      480.69      7.42 o 
   4   5   0        3.12        1.06      0.22 o 
   5   5   0      232.67      238.44      4.92 o 
   6   5   0       14.89       14.43      0.88 o 
   7   5   0       80.86       76.60      1.81 o 
   8   5   0       11.50       12.01      0.58 o 
   9   5   0        0.01        0.14      0.24 o 
  10   5   0        0.20       -0.10      0.26 o 
   0   6   0     1593.56     1708.29     42.99 o 
   1   6   0      385.17      380.48      5.12 o 
   2   6   0      159.47      139.87      1.58 o 
   3   6   0        0.15        2.11      0.23 o 
   4   6   0       93.07       75.73      1.25 o 
   5   6   0      335.76      355.03      7.27 o 
   6   6   0        3.23        3.04      0.51 o 
   7   6   0        3.10        3.15      0.66 o 
   8   6   0        7.88        8.15      0.53 o 
   9   6   0        0.06        0.40      0.24 o 
  10   6   0        0.61        0.64      0.27 o 
   1   7   0     1077.35     1093.49     17.21 o 
   2   7   0        1.93        2.48      0.26 o 
   3   7   0       46.75       43.81      0.74 o 
   4   7   0       44.30       40.13      0.84 o 
   5   7   0        0.17       -0.31      0.31 o 
   6   7   0       85.97       87.10      2.11 o 
   7   7   0       51.61       54.28      1.78 o 
   8   7   0        7.51        7.31      0.42 o 
   9   7   0        2.49        1.66      0.30 o 
  10   7   0        2.86        3.47      1.22 o 
   0   8   0      234.59      240.77      4.25 o 
   1   8   0      157.36      171.92      2.11 o 
   2   8   0        9.23       15.27      0.40 o 
   3   8   0        7.44        6.61      0.42 o 
   4   8   0        0.85        3.22      1.69 o 
   5   8   0      202.42      179.75      4.99 o 
   6   8   0       26.59       27.13      1.04 o 
   7   8   0        0.50        0.32      0.31 o 
   8   8   0        2.03        1.78      0.25 o 
   9   8   0        0.75        1.22      1.34 o 
   1   9   0       67.29       61.40      1.04 o 
   2   9   0        0.69        1.59      0.23 o 
   3   9   0       78.81       78.27      1.33 o 
   4   9   0      234.80      230.96      5.19 o 
   5   9   0      133.77      135.80      7.92 o 
   6   9   0       20.27       28.04      1.13 o 
   7   9   0       10.58       10.68      0.73 o 
   8   9   0       17.36       17.59      2.67 o 
   9   9   0        0.29       -0.22      1.11 o 
   0  10   0      262.41      253.43      4.94 o 
   1  10   0       28.75       27.91      0.77 o 
   2  10   0       82.95       77.36      1.30 o 
   3  10   0        4.00        6.30      0.51 o 
   4  10   0      626.68      632.63      9.73 o 
   5  10   0      112.77      124.52      9.01 o 
   6  10   0        0.12       -0.11      0.45 o 
   7  10   0        3.25        2.66      1.06 o 
   8  10   0        1.40        0.33      1.00 o 
   1  11   0      149.72      150.39      2.12 o 
   2  11   0      379.32      411.31      6.35 o 
   3  11   0        6.81        4.58      0.47 o 
   4  11   0       54.18       56.78      1.09 o 
   5  11   0        0.19        0.48      0.18 o 
   6  11   0        4.08        2.77      0.61 o 
   7  11   0        0.03       -0.11      1.00 o 
   8  11   0        1.50        1.89      1.45 o 
   0  12   0        3.53        5.77      0.95 o 
   1  12   0        1.30        0.86      0.29 o 
   2  12   0        0.20        0.20      0.23 o 
   3  12   0        3.70        3.21      0.38 o 
   4  12   0       15.36       15.58      0.48 o 
   5  12   0        0.05        0.10      0.15 o 
   6  12   0       12.79       12.02      2.34 o 
   7  12   0        1.21        1.78      1.45 o 
   1  13   0        1.69        0.78      0.30 o 
   2  13   0        8.20        7.25      0.47 o 
   3  13   0       26.49       28.80      0.74 o 
   4  13   0        3.40        2.78      0.25 o 
   5  13   0        7.45        8.01      1.89 o 
   6  13   0       14.82       23.26      3.12 o 
   7  13   0        3.63        2.78      1.56 o 
   0  14   0       10.79       13.37      1.39 o 
   1  14   0       18.12       16.18      0.66 o 
   2  14   0        0.84        1.25      0.37 o 
   3  14   0       64.21       56.52      1.38 o 
   4  14   0       49.04       42.34      1.54 o 
   5  14   0       31.84       44.41      3.90 o 
   6  14   0        0.58        1.22      1.34 o 
   1  15   0       30.15       32.96      1.08 o 
   2  15   0       12.93       12.58      0.55 o 
   3  15   0        1.08        0.89      0.30 o 
   4  15   0        2.33        2.23      1.22 o 
   5  15   0        8.22        9.91      2.11 o 
   0  16   0        3.17        2.48      0.59 o 
   1  16   0        0.04        0.15      0.22 o 
   2  16   0        8.85        3.81      0.94 o 
   3  16   0        1.22        1.67      1.45 o 
   4  16   0        3.41        3.56      1.34 o 
   1  17   0        1.84        1.39      0.32 o 
   2  17   0       11.47        5.66      4.51 o 
 -10   1   1        0.14        0.22      0.40 o 
  -9   1   1        0.21       -0.09      0.51 o 
  -8   1   1       24.63       25.34      1.61 o 
  -7   1   1      139.25      154.19      3.91 o 
  -6   1   1       25.52       32.96      0.82 o 
  -5   1   1      413.78      449.55      8.69 o 
  -4   1   1       10.95       10.74      0.55 o 
  -3   1   1      507.50      533.78      7.34 o 
  -2   1   1       16.35       15.44      0.52 o 
  -1   1   1     1332.01     1318.17     34.13 o 
   1   1   1     1073.64     1125.70     14.64 o 
   2   1   1      694.66      735.72      7.99 o 
   3   1   1      404.13      426.89      6.59 o 
   4   1   1     2554.53     2945.65     66.38 o 
   5   1   1      568.06      625.56      8.92 o 
   6   1   1       18.29       21.72      0.55 o 
   7   1   1       25.84       25.23      1.52 o 
   8   1   1       13.85       19.00      0.53 o 
   9   1   1       12.00       13.84      1.01 o 
  10   1   1        5.25        5.48      0.75 o 
 -10   2   1        0.14       -0.16      0.51 o 
  -9   2   1        0.45        0.22      0.37 o 
  -8   2   1       21.85       17.48      1.52 o 
  -7   2   1      186.94      167.37      7.38 o 
  -6   2   1      389.13      393.29      5.88 o 
  -5   2   1       51.99       57.09      0.80 o 
  -4   2   1        3.40        5.27      3.34 o 
  -3   2   1       25.26       31.14      1.17 o 
  -2   2   1    17616.52    12835.40   4796.56 o 
  -1   2   1    15728.95    10642.85    466.27 o 
   0   2   1       65.66       50.77      0.49 o 
   1   2   1     5433.94     4809.41    126.40 o 
   2   2   1       92.46      100.84      1.05 o 
   3   2   1      688.08      741.61     18.36 o 
   4   2   1      945.29     1145.57     16.60 o 
   5   2   1      170.24      180.89      3.59 o 
   6   2   1        2.80        1.71      0.22 o 
   7   2   1       30.56       40.06      1.16 o 
   8   2   1       14.72       14.24      0.51 o 
   9   2   1       11.40        8.84      0.51 o 
  10   2   1        0.06        0.06      0.23 o 
 -10   3   1        0.78        0.31      0.59 o 
  -9   3   1        5.86        4.04      0.80 o 
  -8   3   1       33.12       38.10      1.89 o 
  -7   3   1       66.90       75.56      2.40 o 
  -6   3   1       68.03       61.43      2.14 o 
  -5   3   1        7.92        5.20      0.56 o 
  -4   3   1       36.19       49.39      0.90 o 
  -3   3   1      157.32      134.40      2.03 o 
  -2   3   1     6988.24     6464.93    231.08 o 
  -1   3   1     1928.23     1926.16    116.50 o 
   0   3   1     3357.36     3050.02    187.20 o 
   1   3   1       20.87       22.50      0.20 o 
   2   3   1      120.74      135.69      2.81 o 
   3   3   1      251.44      270.65      7.11 o 
   4   3   1      143.43      142.85      1.62 o 
   5   3   1       41.93       34.07      0.92 o 
   6   3   1       17.71       18.73      0.67 o 
   7   3   1       21.74       22.12      1.03 o 
   8   3   1        0.21        0.43      0.27 o 
   9   3   1        0.29        0.16      0.25 o 
  10   3   1        0.00        0.03      0.36 o 
 -10   4   1        4.59        4.77      0.68 o 
  -9   4   1        0.64        0.61      0.36 o 
  -8   4   1        2.27        1.22      0.64 o 
  -7   4   1      114.94      128.21      3.48 o 
  -6   4   1       19.08       23.10      1.57 o 
  -5   4   1       19.87       17.31      0.60 o 
  -4   4   1      730.73      764.46     13.09 o 
  -3   4   1        6.29        5.26      0.32 o 
  -2   4   1     2135.32     2392.58     47.30 o 
  -1   4   1     7086.79     6868.47    249.00 o 
   0   4   1      411.36      444.57      4.26 o 
   1   4   1      216.13      183.92      2.58 o 
   2   4   1     1259.36     1299.02     17.74 o 
   3   4   1        1.27        0.74      0.13 o 
   4   4   1       99.89      115.54      1.69 o 
   5   4   1        1.27        2.99      0.25 o 
   6   4   1        8.42        6.97      0.59 o 
   7   4   1        5.57        2.93      0.38 o 
   8   4   1        3.68        5.53      0.45 o 
   9   4   1        0.01        0.09      0.20 o 
  10   4   1        1.98        1.12      0.38 o 
 -10   5   1        9.53        9.46      0.84 o 
  -9   5   1        0.47        0.15      0.31 o 
  -8   5   1       61.13       65.08      2.40 o 
  -7   5   1      148.61      180.39      5.83 o 
  -6   5   1        9.19        8.59      0.84 o 
  -5   5   1       54.12       58.31      1.29 o 
  -4   5   1        0.14       -0.08      0.18 o 
  -3   5   1       79.12       74.39      1.48 o 
  -2   5   1      346.27      368.17      4.78 o 
  -1   5   1      560.96      545.61      6.65 o 
   0   5   1      573.33      578.15      6.25 o 
   1   5   1      113.02      109.33      0.89 o 
   2   5   1      863.58      933.14     11.80 o 
   3   5   1      432.47      471.75     10.92 o 
   4   5   1      316.53      354.01      6.47 o 
   5   5   1      205.78      209.27      3.73 o 
   6   5   1        3.59        3.21      0.32 o 
   7   5   1        0.25        0.65      0.24 o 
   8   5   1        1.26        1.45      0.35 o 
   9   5   1        6.58        6.38      0.50 o 
  10   5   1        0.02        0.04      0.22 o 
 -10   6   1        0.79        0.56      0.35 o 
  -9   6   1        0.58        0.46      0.20 o 
  -8   6   1        4.91        4.91      0.64 o 
  -7   6   1       88.72       89.51      2.78 o 
  -6   6   1      448.02      452.06     11.33 o 
  -5   6   1       24.37       17.34      0.87 o 
  -4   6   1      231.16      204.94      3.42 o 
  -3   6   1     1525.42     1693.83     31.02 o 
  -2   6   1     2197.56     2425.15     50.33 o 
  -1   6   1      229.81      215.81      2.49 o 
   0   6   1      146.61      133.96      1.32 o 
   1   6   1       46.81       39.76      0.54 o 
   2   6   1        0.19        0.48      0.19 o 
   3   6   1      566.85      582.89     11.86 o 
   4   6   1      157.97      153.72      2.54 o 
   5   6   1       25.65       36.98      1.76 o 
   6   6   1       19.20       20.69      1.06 o 
   7   6   1        0.01       -0.06      0.17 o 
   8   6   1        4.72        4.00      0.69 o 
   9   6   1        0.32        0.16      0.20 o 
  10   6   1        4.28        5.51      1.26 o 
 -10   7   1        0.69       -0.03      0.31 o 
  -9   7   1        8.09        8.03      0.75 o 
  -8   7   1        0.00        0.48      0.47 o 
  -7   7   1       43.04       51.60      2.17 o 
  -6   7   1      308.18      298.63     10.13 o 
  -5   7   1      197.49      180.16      4.47 o 
  -4   7   1      145.96      134.98      2.29 o 
  -3   7   1      842.43      947.57     33.44 o 
  -2   7   1      423.85      451.88      5.98 o 
  -1   7   1        4.85        3.90      0.30 o 
   0   7   1       64.70       52.14      0.66 o 
   1   7   1       70.90       87.30      1.01 o 
   2   7   1       82.65       87.76      1.01 o 
   3   7   1        0.05        0.52      0.24 o 
   4   7   1      272.42      283.65      4.40 o 
   5   7   1       18.17       20.04      0.60 o 
   6   7   1       21.72       21.73      1.79 o 
   7   7   1       11.16       11.29      0.42 o 
   8   7   1        9.53        9.10      0.62 o 
   9   7   1        4.06        4.45      1.67 o 
  -9   8   1        7.51        6.02      0.82 o 
  -8   8   1        3.29        3.01      0.67 o 
  -7   8   1        5.10        7.64      0.80 o 
  -6   8   1      167.14      169.34      6.31 o 
  -5   8   1       11.19        5.95      0.61 o 
  -4   8   1      350.77      370.19      6.08 o 
  -3   8   1        0.43        2.01      0.27 o 
  -2   8   1      794.07      911.68     14.84 o 
  -1   8   1      478.24      467.47      6.22 o 
   0   8   1      297.83      318.24      4.04 o 
   1   8   1        1.11        2.12      0.22 o 
   2   8   1       21.95       17.13      0.51 o 
   3   8   1      353.92      358.13      4.11 o 
   4   8   1      132.58      135.88      2.54 o 
   5   8   1       73.01       75.04      2.67 o 
   6   8   1       28.06       26.25      1.98 o 
   7   8   1        0.91        0.73      0.18 o 
   8   8   1        4.86        5.12      1.09 o 
   9   8   1        0.02       -0.56      1.11 o 
  -9   9   1        0.16        0.29      0.74 o 
  -8   9   1       10.04       10.57      1.05 o 
  -7   9   1        4.38        5.06      0.70 o 
  -6   9   1        4.26        4.90      0.48 o 
  -5   9   1        0.13        0.37      0.35 o 
  -4   9   1        0.36       -0.32      0.32 o 
  -3   9   1      212.34      204.88      4.27 o 
  -2   9   1      147.03      131.34      5.48 o 
  -1   9   1       75.11       72.62      1.01 o 
   0   9   1      484.23      511.22      6.37 o 
   1   9   1       34.55       35.00      0.69 o 
   2   9   1      121.52      113.02      1.36 o 
   3   9   1       61.76       69.57      1.34 o 
   4   9   1       16.92       14.35      1.09 o 
   5   9   1      103.99      106.53      1.85 o 
   6   9   1        3.69        2.36      0.34 o 
   7   9   1       22.94       21.72      2.23 o 
   8   9   1        0.35        1.22      0.87 o 
   9   9   1        4.41        3.78      1.78 o 
  -9  10   1        6.43        6.41      1.50 o 
  -8  10   1        0.38        0.45      1.11 o 
  -7  10   1       20.91       19.71      1.39 o 
  -6  10   1        2.67        2.99      0.71 o 
  -5  10   1       43.79       42.81      2.61 o 
  -4  10   1       45.79       44.34      2.35 o 
  -3  10   1        5.24        6.30      0.51 o 
  -2  10   1        1.32        1.40      0.34 o 
  -1  10   1       55.45       53.56      0.92 o 
   0  10   1       18.79       19.07      0.54 o 
   1  10   1        6.93        9.18      0.41 o 
   2  10   1       32.93       37.32      0.81 o 
   3  10   1       16.13       16.02      0.90 o 
   4  10   1       54.65       46.14      3.25 o 
   5  10   1       11.90       16.95      2.28 o 
   6  10   1        3.16        3.56      1.02 o 
   7  10   1        0.01        0.45      1.00 o 
   8  10   1        2.36        1.78      1.34 o 
  -8  11   1        2.40        4.01      1.67 o 
  -7  11   1       14.40       17.60      1.56 o 
  -6  11   1       45.90       41.88      4.35 o 
  -5  11   1       41.10       36.10      1.35 o 
  -4  11   1        1.38        1.52      0.34 o 
  -3  11   1       83.89       93.29      2.15 o 
  -2  11   1        2.38        2.20      0.65 o 
  -1  11   1       34.93       36.28      0.87 o 
   0  11   1       72.47       60.85      1.09 o 
   1  11   1       21.74       21.20      0.66 o 
   2  11   1       14.30       12.18      0.49 o 
   3  11   1       13.29       12.04      0.46 o 
   4  11   1      121.37      107.49      7.65 o 
   5  11   1        2.87        2.09      1.89 o 
   6  11   1       18.39       19.48      2.56 o 
   7  11   1       20.03       22.37      3.01 o 
   8  11   1        7.89        6.12      2.11 o 
  -8  12   1        0.77        0.22      1.11 o 
  -7  12   1        6.15        7.68      2.11 o 
  -6  12   1       34.11       31.49      2.62 o 
  -5  12   1        6.85        3.30      0.34 o 
  -4  12   1        3.97        3.05      0.31 o 
  -3  12   1       22.83       19.66      0.80 o 
  -2  12   1       31.13       38.35      1.04 o 
  -1  12   1       84.45       83.75      1.22 o 
   0  12   1        0.55        0.53      0.21 o 
   1  12   1        1.58        1.14      0.28 o 
   2  12   1      149.43      154.50      2.83 o 
   3  12   1      214.89      214.33      6.27 o 
   4  12   1        6.61        7.94      0.58 o 
   5  12   1        6.83        2.33      2.95 o 
   6  12   1        9.96       14.25      2.45 o 
   7  12   1        0.21        0.11      1.00 o 
  -7  13   1        0.12        0.11      1.00 o 
  -6  13   1        1.33        1.78      1.45 o 
  -5  13   1        5.47        5.31      0.45 o 
  -4  13   1       23.97       22.96      0.69 o 
  -3  13   1       43.20       42.73      1.29 o 
  -2  13   1        0.66        0.80      0.34 o 
  -1  13   1        9.01       11.06      0.69 o 
   0  13   1       62.74       70.94      1.49 o 
   1  13   1       26.99       27.25      0.72 o 
   2  13   1       37.13       37.49      1.02 o 
   3  13   1       99.97       98.04      4.74 o 
   4  13   1        1.25        0.51      0.17 o 
   5  13   1        1.06        0.63      0.51 o 
   6  13   1        0.79        2.00      1.45 o 
   7  13   1        8.16        6.90      2.23 o 
  -6  14   1        0.00       -0.78      1.11 o 
  -5  14   1        3.06        3.01      2.00 o 
  -4  14   1       10.68        9.60      0.70 o 
  -3  14   1        0.13       -0.23      0.28 o 
  -2  14   1        8.51        7.50      0.77 o 
  -1  14   1        1.64        1.14      0.35 o 
   0  14   1       26.47       24.97      1.19 o 
   1  14   1        4.28        2.98      0.38 o 
   2  14   1        7.56        7.02      0.42 o 
   3  14   1        0.01        0.18      0.18 o 
   4  14   1        5.60        3.74      0.69 o 
   5  14   1        1.11        0.89      1.11 o 
   6  14   1        0.20        0.11      1.00 o 
  -5  15   1        2.58        3.67      1.45 o 
  -4  15   1        4.68        2.79      0.55 o 
  -3  15   1       18.09       17.39      0.82 o 
  -2  15   1        5.40        4.56      0.60 o 
  -1  15   1       17.41       16.71      0.98 o 
   0  15   1        4.83        3.52      0.45 o 
   1  15   1        4.07        3.92      0.45 o 
   2  15   1        0.41        0.11      0.37 o 
   3  15   1        0.72        1.11      0.36 o 
   4  15   1        7.86        3.28      2.73 o 
   5  15   1        1.62        1.34      1.78 o 
  -4  16   1        0.00        0.67      0.89 o 
  -3  16   1        1.69        1.56      0.42 o 
  -2  16   1        1.23        2.01      0.42 o 
  -1  16   1        1.44        0.49      0.31 o 
   0  16   1        0.96        1.78      0.49 o 
   1  16   1       16.11       13.10      0.83 o 
   2  16   1       47.84       49.41      1.50 o 
   3  16   1       17.04       20.11      1.40 o 
   4  16   1        1.19        3.34      2.00 o 
  -2  17   1        0.55        0.37      0.34 o 
  -1  17   1        9.34       10.41      0.83 o 
   0  17   1        1.96        2.05      0.43 o 
   1  17   1        8.97        9.31      0.90 o 
   2  17   1        4.77        5.66      0.81 o 
 -10   0   2        0.39       -0.04      0.45 o 
  -9   0   2      133.92      131.42      4.95 o 
  -8   0   2      497.11      557.64     23.15 o 
  -7   0   2        1.48        3.23      1.56 o 
  -6   0   2        2.33        0.89      0.67 o 
  -5   0   2       67.01       65.56      2.56 o 
  -4   0   2      367.15      373.87     11.13 o 
  -3   0   2     2032.87     2249.54     62.75 o 
  -2   0   2     2152.57     2217.74     60.55 o 
  -1   0   2       60.75       50.39      1.06 o 
   0   0   2       21.39        6.52      1.56 o 
   1   0   2      496.52      536.76      6.79 o 
   2   0   2      571.40      686.87     10.29 o 
   3   0   2      470.89      558.99      8.14 o 
   4   0   2       13.12       22.14      0.66 o 
   5   0   2        8.09        5.68      0.47 o 
   6   0   2        0.27        0.04      0.20 o 
   7   0   2      159.94      154.59      3.84 o 
   8   0   2        0.79        2.80      0.42 o 
   9   0   2        0.21        0.04      0.26 o 
  10   0   2       10.16        6.31      0.68 o 
 -10   1   2        2.56       27.62     18.64 o 
  -9   1   2       10.36       11.23      1.08 o 
  -8   1   2        0.81        2.20      0.50 o 
  -7   1   2        0.44       -0.68      0.70 o 
  -6   1   2       16.72       18.02      1.14 o 
  -5   1   2       98.24       97.63      2.62 o 
  -4   1   2      274.55      267.41      3.87 o 
  -3   1   2        3.65        1.39      0.28 o 
  -2   1   2      640.81      606.55      7.85 o 
  -1   1   2       31.79       35.89      0.54 o 
   0   1   2     4693.42     3830.92     90.85 o 
   1   1   2     2264.96     2309.46     35.58 o 
   2   1   2      373.48      363.78      4.05 o 
   3   1   2       44.12       40.50      0.54 o 
   4   1   2       22.82       21.77      0.45 o 
   5   1   2        1.30        1.76      0.21 o 
   6   1   2       29.09       22.92      0.64 o 
   7   1   2        6.76        6.74      0.39 o 
   8   1   2        3.05        2.46      0.30 o 
   9   1   2       12.58       14.12      0.56 o 
  10   1   2       13.47       13.01      0.67 o 
 -10   2   2        0.02        0.27      0.48 o 
  -9   2   2        6.39        5.49      0.41 o 
  -8   2   2        4.67        4.12      1.89 o 
  -7   2   2        3.11        3.52      0.36 o 
  -6   2   2       72.42       67.03      2.59 o 
  -5   2   2        0.60        0.04      0.23 o 
  -4   2   2       40.43       39.90      1.27 o 
  -3   2   2     1404.00     1608.73     32.52 o 
  -2   2   2     3170.32     3272.17     73.90 o 
  -1   2   2     1990.59     2050.84     33.57 o 
   0   2   2       41.37       39.36      0.46 o 
   1   2   2      845.01      875.75      9.17 o 
   2   2   2       44.39       42.87      1.44 o 
   3   2   2       46.41       48.64      0.54 o 
   4   2   2       67.39       73.76      1.20 o 
   5   2   2        0.65        1.18      0.19 o 
   6   2   2       79.72       78.04      1.26 o 
   7   2   2       26.04       25.50      0.56 o 
   8   2   2        7.88        6.06      0.35 o 
   9   2   2        0.07        0.26      0.25 o 
  10   2   2        0.59        0.54      0.31 o 
 -10   3   2        0.07        0.54      0.42 o 
  -9   3   2       14.90       16.85      1.50 o 
  -8   3   2      153.81      171.41      7.23 o 
  -7   3   2        7.33        7.79      0.32 o 
  -6   3   2       93.29      108.12      3.04 o 
  -5   3   2       66.03       68.62      1.62 o 
  -4   3   2      281.44      254.57      4.09 o 
  -3   3   2        4.49        3.67      0.40 o 
  -2   3   2     1359.35     1359.06     21.91 o 
  -1   3   2     2377.30     2258.36     95.85 o 
   0   3   2     2456.41     2559.38     45.89 o 
   1   3   2      356.65      369.28      4.34 o 
   2   3   2      733.37      802.00     10.83 o 
   3   3   2     2457.59     2708.59     52.48 o 
   4   3   2        0.04       -0.18      0.18 o 
   5   3   2      302.44      323.43      4.20 o 
   6   3   2       13.58       13.69      0.46 o 
   7   3   2       71.86       83.09      1.44 o 
   8   3   2        0.10        0.28      0.31 o 
   9   3   2       32.12       34.38      0.87 o 
  10   3   2       19.87       20.11      1.37 o 
 -10   4   2        2.19        1.36      0.38 o 
  -9   4   2       22.81       23.08      1.65 o 
  -8   4   2      165.27      183.18      9.41 o 
  -7   4   2      334.53      362.57     10.57 o 
  -6   4   2       43.25       36.38      1.14 o 
  -5   4   2      125.23      125.73      3.07 o 
  -4   4   2      644.88      712.15     10.33 o 
  -3   4   2     1344.01     1435.12     28.14 o 
  -2   4   2      209.13      194.64      3.63 o 
  -1   4   2      252.18      211.88      3.77 o 
   0   4   2       17.77       23.37      0.56 o 
   1   4   2      493.86      506.55      9.15 o 
   2   4   2      906.52      947.53     16.28 o 
   3   4   2      744.07      963.66     20.27 o 
   4   4   2       79.24       66.35      1.04 o 
   5   4   2        0.02        0.31      0.12 o 
   6   4   2       81.86       69.72      1.76 o 
   7   4   2       11.77       11.22      0.52 o 
   8   4   2        0.49        1.16      0.28 o 
   9   4   2        7.05        4.02      0.59 o 
  10   4   2        2.42        3.18      0.54 o 
 -10   5   2        3.14        2.78      0.47 o 
  -9   5   2        0.07       -0.11      0.56 o 
  -8   5   2       33.53       34.39      2.23 o 
  -7   5   2       72.59       73.25      3.59 o 
  -6   5   2       50.33       55.66      1.74 o 
  -5   5   2      260.90      261.11      5.30 o 
  -4   5   2      360.64      370.30      6.68 o 
  -3   5   2     1028.66     1178.51     76.01 o 
  -2   5   2      454.59      451.07      6.01 o 
  -1   5   2     1106.99     1257.65     23.13 o 
   0   5   2       20.10       24.95      0.42 o 
   1   5   2      181.35      209.59      3.70 o 
   2   5   2      224.74      249.00      3.77 o 
   3   5   2      297.51      380.14      6.06 o 
   4   5   2        6.28        7.97      0.61 o 
   5   5   2       32.67       30.03      0.42 o 
   6   5   2        2.31        1.65      0.37 o 
   7   5   2        5.83        7.05      0.40 o 
   8   5   2       12.32       11.77      0.54 o 
   9   5   2        2.72        2.93      0.47 o 
  10   5   2        0.16        0.67      1.00 o 
 -10   6   2        3.89        4.03      0.73 o 
  -9   6   2        4.75        4.23      0.72 o 
  -8   6   2       13.77       15.79      1.11 o 
  -7   6   2        7.87        9.37      1.11 o 
  -6   6   2       59.99       63.98      1.53 o 
  -5   6   2      102.27      103.74      2.00 o 
  -4   6   2      388.69      405.42      7.23 o 
  -3   6   2     2747.55     3151.19     75.60 o 
  -2   6   2      125.29      153.91      2.06 o 
  -1   6   2       54.92       62.35      3.70 o 
   0   6   2       80.75       84.59      1.08 o 
   1   6   2        7.99        5.17      0.20 o 
   2   6   2      255.45      257.43      4.07 o 
   3   6   2       61.95       55.00      1.43 o 
   4   6   2       21.67       26.11      0.62 o 
   5   6   2       59.96       60.08      2.16 o 
   6   6   2       14.93       20.17      0.86 o 
   7   6   2       10.69        8.19      0.53 o 
   8   6   2        1.02        2.80      0.39 o 
   9   6   2        0.26        1.78      1.22 o 
 -10   7   2        0.52        0.36      0.29 o 
  -9   7   2       31.08       40.23      2.72 o 
  -8   7   2        0.17        0.15      0.40 o 
  -7   7   2        0.17        0.14      0.36 o 
  -6   7   2        0.01        0.09      0.34 o 
  -5   7   2       15.30       12.60      0.87 o 
  -4   7   2      387.90      391.11      6.57 o 
  -3   7   2      139.79      145.72      2.31 o 
  -2   7   2      514.37      545.34      7.71 o 
  -1   7   2      501.55      457.34     32.02 o 
   0   7   2      836.66      895.24     13.48 o 
   1   7   2      261.36      274.27      3.26 o 
   2   7   2      494.94      527.83      9.08 o 
   3   7   2      583.86      604.69     11.14 o 
   4   7   2       58.09       60.38      1.74 o 
   5   7   2       88.36       83.92      4.88 o 
   6   7   2        5.33        5.18      2.09 o 
   7   7   2       19.14       17.93      1.16 o 
   8   7   2        1.23        2.15      0.99 o 
   9   7   2        2.76        1.56      1.22 o 
  -9   8   2        2.62        2.30      0.76 o 
  -8   8   2       21.17       22.27      1.18 o 
  -7   8   2       70.16       67.58      2.73 o 
  -6   8   2       27.55       26.59      0.92 o 
  -5   8   2        3.60        3.24      0.44 o 
  -4   8   2        7.00        5.24      0.58 o 
  -3   8   2      121.45      109.18      2.59 o 
  -2   8   2       32.17       36.52      0.66 o 
  -1   8   2       17.54       17.26      1.46 o 
   0   8   2       38.82       35.39      0.72 o 
   1   8   2      294.93      301.20      3.97 o 
   2   8   2      646.09      677.22     13.44 o 
   3   8   2        3.37        2.77      0.60 o 
   4   8   2       52.72       60.08      1.91 o 
   5   8   2       22.14       23.02      0.60 o 
   6   8   2       19.01       19.98      2.34 o 
   7   8   2        0.08       -0.17      0.55 o 
   8   8   2        0.25        0.35      0.67 o 
   9   8   2        0.56        0.22      1.00 o 
  -9   9   2        4.53        4.33      0.60 o 
  -8   9   2       10.27       13.14      1.13 o 
  -7   9   2       15.36       10.94      0.70 o 
  -6   9   2        4.72        3.31      0.54 o 
  -5   9   2      132.86      127.43      2.99 o 
  -4   9   2      486.69      472.87      9.26 o 
  -3   9   2        5.98        4.72      0.36 o 
  -2   9   2       16.54       10.75      0.60 o 
  -1   9   2       27.12       40.46      0.85 o 
   0   9   2      242.33      268.33      3.53 o 
   1   9   2        0.10       -0.32      0.32 o 
   2   9   2      218.11      224.27      3.12 o 
   3   9   2       82.85       89.78      2.41 o 
   4   9   2       26.39       33.16      1.56 o 
   5   9   2       44.80       45.66      1.82 o 
   6   9   2        9.68        5.16      2.35 o 
   7   9   2       16.17       16.69      1.69 o 
   8   9   2        6.24        7.08      1.30 o 
   9   9   2        4.01        4.01      1.78 o 
  -9  10   2        0.33        0.56      1.22 o 
  -8  10   2        6.66        7.55      0.89 o 
  -7  10   2        3.94        3.92      0.55 o 
  -6  10   2       12.65       12.92      0.72 o 
  -5  10   2        3.97        5.27      0.51 o 
  -4  10   2      313.53      323.81     11.25 o 
  -3  10   2      162.96      161.25      2.54 o 
  -2  10   2       70.05       66.30      1.58 o 
  -1  10   2        3.43        3.14      0.33 o 
   0  10   2        0.44        1.34      0.37 o 
   1  10   2       31.22       31.38      0.85 o 
   2  10   2       50.40       48.23      0.95 o 
   3  10   2       42.94       48.80      2.37 o 
   4  10   2       60.93       58.93      2.24 o 
   5  10   2       21.68       21.25      1.27 o 
   6  10   2        0.54        0.21      0.47 o 
   7  10   2        6.76        6.94      1.30 o 
   8  10   2        0.07       -0.56      1.11 o 
  -8  11   2        0.59        0.50      0.79 o 
  -7  11   2       14.06       14.71      0.86 o 
  -6  11   2       10.75        8.64      0.60 o 
  -5  11   2       88.73       96.06      2.42 o 
  -4  11   2       28.24       27.45      1.89 o 
  -3  11   2        0.63        0.51      0.31 o 
  -2  11   2       13.19       16.61      0.78 o 
  -1  11   2        0.01        0.12      0.23 o 
   0  11   2        2.53        2.11      0.33 o 
   1  11   2       25.22       27.37      2.10 o 
   2  11   2       20.03       17.12      1.35 o 
   3  11   2       13.51       14.00      1.16 o 
   4  11   2       39.08       46.16      2.12 o 
   5  11   2       46.86       46.41      2.20 o 
   6  11   2       24.77       30.62      2.73 o 
   7  11   2        1.15        1.00      0.87 o 
   8  11   2        6.29        4.79      2.00 o 
  -7  12   2        1.19        1.42      0.41 o 
  -6  12   2        3.32        2.50      0.34 o 
  -5  12   2       47.90       49.02      1.67 o 
  -4  12   2        4.75        3.56      0.51 o 
  -3  12   2       36.27       34.87      1.19 o 
  -2  12   2        1.91        2.14      0.51 o 
  -1  12   2        0.01        0.51      0.33 o 
   0  12   2       14.33       12.12      0.67 o 
   1  12   2        6.00        7.20      0.45 o 
   2  12   2        2.80        2.34      0.37 o 
   3  12   2       45.09       52.41      2.31 o 
   4  12   2       16.07       16.61      1.37 o 
   5  12   2        5.62        3.96      1.53 o 
   6  12   2        6.90        3.95      1.85 o 
   7  12   2        1.37        1.67      1.02 o 
  -7  13   2        0.00        0.45      1.11 o 
  -6  13   2        7.26        6.18      0.60 o 
  -5  13   2        6.74        4.87      0.51 o 
  -4  13   2       11.16       12.92      0.98 o 
  -3  13   2       15.36       21.04      2.62 o 
  -2  13   2       30.55       30.72      1.31 o 
  -1  13   2        0.01        0.11      0.23 o 
   0  13   2       12.71       11.48      0.56 o 
   1  13   2       19.56       16.65      0.82 o 
   2  13   2       64.96       59.68      3.01 o 
   3  13   2       85.51       96.51      3.66 o 
   4  13   2        4.56        3.88      0.86 o 
   5  13   2       20.60       24.84      1.44 o 
   6  13   2        3.04        1.38      1.07 o 
  -6  14   2        4.72        5.23      2.45 o 
  -5  14   2        7.74        7.56      0.58 o 
  -4  14   2       21.03       25.12      1.28 o 
  -3  14   2       36.08       38.34      1.24 o 
  -2  14   2        0.84        0.52      0.35 o 
  -1  14   2       13.57       16.08      0.70 o 
   0  14   2        0.70        1.52      0.63 o 
   1  14   2       64.99       65.82      2.17 o 
   2  14   2       38.02       43.62      2.43 o 
   3  14   2        2.46        1.88      0.74 o 
   4  14   2       10.14       10.61      1.30 o 
   5  14   2        0.68        1.32      0.61 o 
   6  14   2        0.82        0.31      0.96 o 
  -5  15   2        2.61        2.34      1.78 o 
  -4  15   2        6.30        5.98      0.58 o 
  -3  15   2        1.49        1.40      0.33 o 
  -2  15   2        1.19        1.77      0.45 o 
  -1  15   2        4.45        3.74      0.50 o 
   0  15   2        7.59        9.85      0.81 o 
   1  15   2       42.07       51.57      2.27 o 
   2  15   2        2.97        2.34      0.77 o 
   3  15   2        0.21        0.67      0.61 o 
   4  15   2        0.20        0.52      0.64 o 
   5  15   2        0.10       -0.65      1.02 o 
  -4  16   2        1.27        1.29      0.45 o 
  -3  16   2        0.20        0.16      0.25 o 
  -2  16   2        0.42       -0.04      0.28 o 
  -1  16   2       17.35       12.36      0.94 o 
   0  16   2        0.83        0.45      0.31 o 
   1  16   2        9.11        9.80      2.41 o 
   2  16   2        0.11        0.33      0.63 o 
   3  16   2        0.73        0.28      0.55 o 
  -2  17   2        7.02        6.44      0.74 o 
  -1  17   2        7.12        7.29      0.70 o 
   0  17   2        6.43        6.12      0.66 o 
   1  17   2        2.21        2.43      0.66 o 
 -10   1   3       18.19       21.66      1.19 o 
  -9   1   3       77.82       84.71      3.28 o 
  -8   1   3        1.11        0.89      1.00 o 
  -7   1   3       19.94       24.47      2.14 o 
  -6   1   3       74.30       73.35      2.86 o 
  -5   1   3       15.69       10.65      0.72 o 
  -4   1   3     1242.13     1334.77     27.48 o 
  -3   1   3      402.29      380.19      4.77 o 
  -2   1   3      119.76      110.92      1.32 o 
  -1   1   3     1140.39     1192.66     18.08 o 
   0   1   3       40.51       34.26      1.36 o 
   1   1   3     1092.57     1171.62     14.13 o 
   2   1   3        7.99        4.44      0.15 o 
   3   1   3      231.46      206.40      3.76 o 
   4   1   3       21.39       20.32      0.31 o 
   5   1   3       20.35       22.12      0.44 o 
   6   1   3       44.09       46.36      1.04 o 
   7   1   3        0.33        0.43      0.32 o 
   8   1   3      119.00      128.58      2.40 o 
   9   1   3       18.16       14.64      0.59 o 
  10   1   3        0.23        0.67      0.26 o 
 -10   2   3       74.99       69.53      6.57 o 
  -9   2   3       82.38       85.67      7.91 o 
  -8   2   3        2.74        1.58      1.19 o 
  -7   2   3      199.88      226.46      7.27 o 
  -6   2   3        5.93        8.50      0.98 o 
  -5   2   3      323.08      317.15      5.45 o 
  -4   2   3     1180.91     1402.13     29.28 o 
  -3   2   3      442.06      470.96      7.03 o 
  -2   2   3       33.35       34.24      2.40 o 
  -1   2   3      586.92      596.95      6.52 o 
   0   2   3      286.07      299.77      5.06 o 
   1   2   3      270.95      294.30      4.67 o 
   2   2   3      294.26      266.00      3.17 o 
   3   2   3       37.21       26.46      0.34 o 
   4   2   3        2.57        0.20      0.15 o 
   5   2   3      193.95      191.93      3.42 o 
   6   2   3       12.39       20.47      0.62 o 
   7   2   3       30.69       33.34      0.90 o 
   8   2   3        7.51        5.55      0.51 o 
   9   2   3        0.20        0.77      0.29 o 
  10   2   3        1.17        0.58      0.25 o 
 -10   3   3       12.65       14.58      2.23 o 
  -9   3   3        0.76        1.06      0.98 o 
  -8   3   3        2.52        2.45      0.32 o 
  -7   3   3       39.80       40.68      2.64 o 
  -6   3   3       19.28       19.07      1.03 o 
  -5   3   3        7.92        9.07      0.70 o 
  -4   3   3      148.18      129.39      2.48 o 
  -3   3   3      128.30      150.68      1.94 o 
  -2   3   3        2.46        1.32      0.33 o 
  -1   3   3      693.96      710.25      9.43 o 
   0   3   3      337.87      345.76      5.20 o 
   1   3   3        3.56        1.85      0.19 o 
   2   3   3       73.58       96.46      1.74 o 
   3   3   3      233.75      247.10      3.04 o 
   4   3   3       12.74        5.07      0.25 o 
   5   3   3        2.20        1.92      0.20 o 
   6   3   3       26.92       29.52      0.67 o 
   7   3   3        1.53        1.57      0.35 o 
   8   3   3        0.42        0.07      0.27 o 
   9   3   3        0.48        0.49      0.25 o 
  10   3   3        3.97        2.84      0.43 o 
 -10   4   3        9.77        8.90      2.34 o 
  -9   4   3        8.28        9.79      2.23 o 
  -8   4   3       16.47       15.25      2.67 o 
  -7   4   3        0.63        0.22      0.43 o 
  -6   4   3        0.09       -0.05      0.34 o 
  -5   4   3       24.13       26.75      1.76 o 
  -4   4   3      413.77      444.80      5.99 o 
  -3   4   3      282.59      316.80      5.95 o 
  -2   4   3      330.36      303.08      3.81 o 
  -1   4   3      428.87      447.81      5.22 o 
   0   4   3      346.41      358.36      4.29 o 
   1   4   3      142.97      179.72      1.70 o 
   2   4   3       14.51       14.34      0.51 o 
   3   4   3     1567.40     1865.99     32.66 o 
   4   4   3        0.63        0.13      0.21 o 
   5   4   3       61.62       66.04      0.76 o 
   6   4   3        1.51        1.19      0.21 o 
   7   4   3        4.43        8.05      0.48 o 
   8   4   3        5.17        3.63      0.54 o 
   9   4   3        0.64        0.21      0.24 o 
  10   4   3        1.84        0.34      0.61 o 
 -10   5   3       14.13       15.99      1.95 o 
  -9   5   3        9.55       11.11      1.30 o 
  -8   5   3        9.35        8.97      1.13 o 
  -7   5   3        2.02        1.22      0.45 o 
  -6   5   3        0.04        0.42      0.39 o 
  -5   5   3       21.19       22.17      0.76 o 
  -4   5   3        0.03       -0.09      0.19 o 
  -3   5   3     1116.19     1136.76     19.01 o 
  -2   5   3        0.39        0.48      0.18 o 
  -1   5   3      908.41     1002.38     14.87 o 
   0   5   3      165.45      163.46      1.92 o 
   1   5   3     1608.86     1735.34     25.40 o 
   2   5   3      231.48      242.61      3.31 o 
   3   5   3      570.70      583.12     28.33 o 
   4   5   3      421.22      430.24     12.79 o 
   5   5   3       58.82       61.13      0.93 o 
   6   5   3      119.75      112.03      3.04 o 
   7   5   3       13.34       10.60      0.47 o 
   8   5   3       27.30       26.95      1.94 o 
   9   5   3       39.21       42.30      3.45 o 
 -10   6   3        1.89        1.29      0.88 o 
  -9   6   3       12.12       34.49     17.42 o 
  -8   6   3       16.12       17.46      1.68 o 
  -7   6   3        1.24        0.73      0.37 o 
  -6   6   3       22.48       22.84      1.13 o 
  -5   6   3       74.15       86.36      1.75 o 
  -4   6   3      106.70       90.24      1.86 o 
  -3   6   3       49.75       60.51      1.51 o 
  -2   6   3       79.94       96.95      1.09 o 
  -1   6   3       25.24       22.92      0.61 o 
   0   6   3      404.95      400.60      5.62 o 
   1   6   3      520.91      580.36     12.56 o 
   2   6   3       29.90       41.19      1.22 o 
   3   6   3       97.84       87.50      2.05 o 
   4   6   3       42.02       38.90      0.99 o 
   5   6   3       54.99       45.90      1.02 o 
   6   6   3        2.36        2.40      0.36 o 
   7   6   3      131.79      113.94      3.39 o 
   8   6   3       10.79        6.32      1.34 o 
   9   6   3       22.25       21.04      3.78 o 
  -9   7   3        4.63        5.03      1.17 o 
  -8   7   3        0.12        0.03      0.35 o 
  -7   7   3        1.68        1.67      0.41 o 
  -6   7   3       19.18       21.46      1.29 o 
  -5   7   3       30.84       28.40      1.20 o 
  -4   7   3       20.08       19.20      0.76 o 
  -3   7   3        3.56        4.07      0.32 o 
  -2   7   3       55.71       73.74      2.03 o 
  -1   7   3       93.18       96.25      1.38 o 
   0   7   3      269.62      294.37      3.21 o 
   1   7   3      399.67      432.41      5.07 o 
   2   7   3       22.29       26.55      1.05 o 
   3   7   3       10.10       12.33      0.88 o 
   4   7   3      119.64      107.12      1.74 o 
   5   7   3       61.37       56.17      1.68 o 
   6   7   3        4.93        7.80      0.40 o 
   7   7   3        0.03        0.51      0.49 o 
   8   7   3        3.95        4.62      1.14 o 
   9   7   3        5.02        4.23      1.78 o 
  -9   8   3        6.92        9.31      1.00 o 
  -8   8   3        5.42        6.49      0.80 o 
  -7   8   3       16.06       15.67      0.86 o 
  -6   8   3       22.48       22.68      0.94 o 
  -5   8   3      511.26      537.92      9.40 o 
  -4   8   3       73.96       77.45      2.23 o 
  -3   8   3       64.18       64.74      1.28 o 
  -2   8   3       96.86       81.22      1.49 o 
  -1   8   3        0.15        0.49      0.20 o 
   0   8   3       79.80       71.25      1.17 o 
   1   8   3      140.99      151.52      2.03 o 
   2   8   3       64.11       52.59      1.52 o 
   3   8   3      137.22      143.34      3.26 o 
   4   8   3       36.11       43.71      1.76 o 
   5   8   3        7.27        8.71      0.54 o 
   6   8   3       13.45        9.95      1.05 o 
   7   8   3        5.99        4.07      2.35 o 
   8   8   3        0.09        0.45      0.71 o 
   9   8   3        6.84        6.57      2.11 o 
  -9   9   3        1.80        1.58      0.56 o 
  -8   9   3       14.09       16.94      1.42 o 
  -7   9   3        2.76        3.83      0.60 o 
  -6   9   3       70.61       76.28      2.16 o 
  -5   9   3       47.01       41.77      1.49 o 
  -4   9   3        7.26        8.56      1.04 o 
  -3   9   3       95.37      100.56      1.73 o 
  -2   9   3       40.35       42.45      1.09 o 
  -1   9   3      125.65      126.86      2.02 o 
   0   9   3       17.22       19.36      0.65 o 
   1   9   3      142.17      142.14      2.30 o 
   2   9   3        4.45        4.67      0.62 o 
   3   9   3      141.32      138.31      3.30 o 
   4   9   3      111.29      119.48      3.48 o 
   5   9   3        4.56        5.06      0.86 o 
   6   9   3       11.94       12.62      0.51 o 
   7   9   3        0.12       -0.26      0.46 o 
   8   9   3        0.79        0.11      0.89 o 
  -8  10   3        0.23        0.65      0.34 o 
  -7  10   3       11.35       11.64      0.75 o 
  -6  10   3       14.33       14.65      1.17 o 
  -5  10   3       10.02        8.40      0.80 o 
  -4  10   3       18.55       17.21      0.64 o 
  -3  10   3        8.05        5.62      0.49 o 
  -2  10   3        3.61        6.19      0.57 o 
  -1  10   3       48.96       52.50      1.17 o 
   0  10   3       97.17       97.28      1.85 o 
   1  10   3        8.95       11.14      0.55 o 
   2  10   3        6.66        6.59      0.75 o 
   3  10   3       18.46       19.81      1.24 o 
   4  10   3       58.93       54.09      2.18 o 
   5  10   3        0.98        0.43      0.28 o 
   6  10   3        1.79        0.77      0.66 o 
   7  10   3        4.00        0.68      0.51 o 
   8  10   3        0.82        0.11      1.00 o 
  -8  11   3        0.56        0.52      0.29 o 
  -7  11   3        3.07        2.08      0.43 o 
  -6  11   3        5.71        2.59      0.45 o 
  -5  11   3       12.18       10.82      0.95 o 
  -4  11   3       12.66       14.52      0.65 o 
  -3  11   3       26.82       23.77      0.74 o 
  -2  11   3        8.31        9.23      0.75 o 
  -1  11   3       61.22       59.93      1.33 o 
   0  11   3       87.06       90.09      1.83 o 
   1  11   3      201.54      195.56      5.64 o 
   2  11   3       37.69       44.67      1.80 o 
   3  11   3        3.58        3.86      0.85 o 
   4  11   3        9.42       11.51      1.18 o 
   5  11   3       27.89       28.37      0.78 o 
   6  11   3        6.90        8.91      1.26 o 
   7  11   3        0.50        0.42      0.51 o 
  -7  12   3        8.04        5.24      0.74 o 
  -6  12   3       52.37       53.97      1.86 o 
  -5  12   3       54.60       57.35      2.01 o 
  -4  12   3       15.73       10.78      0.61 o 
  -3  12   3       40.77       47.91      2.35 o 
  -2  12   3       88.20       85.67      1.98 o 
  -1  12   3        1.24        1.59      0.36 o 
   0  12   3      108.82      110.30      2.83 o 
   1  12   3       38.94       41.67      1.48 o 
   2  12   3       18.47       16.39      1.26 o 
   3  12   3       17.18       19.89      1.48 o 
   4  12   3        1.49        1.60      0.71 o 
   5  12   3       11.69       11.28      1.32 o 
   6  12   3        0.18        0.05      0.45 o 
   7  12   3        0.23        0.67      0.90 o 
  -7  13   3        0.86        1.43      0.33 o 
  -6  13   3       40.82       38.87      1.29 o 
  -5  13   3       31.81       29.85      1.73 o 
  -4  13   3       15.68       18.01      0.83 o 
  -3  13   3        3.50        2.31      0.45 o 
  -2  13   3       15.69       17.24      0.99 o 
  -1  13   3       10.29       15.27      0.80 o 
   0  13   3        0.73        0.29      0.34 o 
   1  13   3        0.02        0.21      0.27 o 
   2  13   3        0.01        0.07      0.45 o 
   3  13   3        1.38        1.72      0.77 o 
   4  13   3       12.15       11.03      3.46 o 
   5  13   3       11.09       10.51      1.36 o 
   6  13   3        1.89        2.35      0.75 o 
  -6  14   3        0.39        0.07      0.26 o 
  -5  14   3        0.01       -0.39      0.39 o 
  -4  14   3        2.57        2.36      0.57 o 
  -3  14   3        5.37        5.55      0.54 o 
  -2  14   3       14.83       12.47      1.23 o 
  -1  14   3       30.74       32.86      1.12 o 
   0  14   3        1.26        0.56      0.27 o 
   1  14   3        4.19        5.89      2.30 o 
   2  14   3        6.76        5.37      0.96 o 
   3  14   3       23.28       19.26      1.72 o 
   4  14   3        1.10        1.18      0.77 o 
   5  14   3        1.88        2.06      0.90 o 
  -5  15   3        3.46        2.40      0.41 o 
  -4  15   3        0.37        0.62      0.39 o 
  -3  15   3        9.16        7.68      0.62 o 
  -2  15   3        0.00        0.41      0.30 o 
  -1  15   3        5.55        4.96      0.57 o 
   0  15   3        0.00        0.02      0.26 o 
   1  15   3       40.81       49.20      4.80 o 
   2  15   3       28.39       28.46      1.79 o 
   3  15   3        2.06        1.34      0.90 o 
   4  15   3        7.54        7.09      1.33 o 
  -3  16   3        3.67        4.14      0.87 o 
  -2  16   3        6.43        9.00      1.75 o 
  -1  16   3        0.89        1.34      0.58 o 
   0  16   3       12.66       15.51      1.30 o 
   1  16   3        5.68        6.31      0.94 o 
   2  16   3        2.19        2.63      0.97 o 
   3  16   3        7.93        9.05      1.33 o 
   0  17   3       11.39       13.13      2.00 o 
 -10   0   4        7.18        8.41      3.53 o 
  -9   0   4       24.08       27.94      3.23 o 
  -8   0   4       36.71       38.29      3.34 o 
  -7   0   4       15.60       10.24      1.89 o 
  -6   0   4      289.28      308.09     11.02 o 
  -5   0   4      648.84      720.81     16.76 o 
  -4   0   4       17.51       30.34      1.26 o 
  -3   0   4      455.62      490.58      9.64 o 
  -2   0   4      293.70      287.59      4.84 o 
  -1   0   4     2689.20     2666.75     79.81 o 
   0   0   4      829.61      775.10     11.63 o 
   1   0   4     1740.99     1733.53    129.14 o 
   2   0   4     1249.11     1242.92    140.44 o 
   3   0   4     1160.35     1183.76     21.92 o 
   4   0   4        0.59        0.18      0.26 o 
   5   0   4      703.36      755.59     11.61 o 
   6   0   4        0.05        0.17      0.35 o 
   7   0   4       60.07       69.13      2.17 o 
   8   0   4        4.12        2.81      1.28 o 
   9   0   4        0.51        0.06      0.31 o 
  10   0   4        1.40        1.17      0.56 o 
 -10   1   4        4.86        5.78      1.33 o 
  -9   1   4        5.17        5.46      1.28 o 
  -8   1   4       15.33       16.57      1.95 o 
  -7   1   4       32.46       33.87      2.40 o 
  -6   1   4       16.13       13.74      1.02 o 
  -5   1   4       53.32       46.83      1.58 o 
  -4   1   4       21.63       24.35      0.84 o 
  -3   1   4      691.22      712.91     10.34 o 
  -2   1   4      460.65      456.76      5.66 o 
  -1   1   4     1055.99     1103.87     15.04 o 
   0   1   4       79.24       66.14      0.72 o 
   1   1   4     1150.53     1291.64     17.09 o 
   2   1   4     1229.21     1397.69     19.38 o 
   3   1   4       17.93       16.36      0.37 o 
   4   1   4      225.50      228.46      2.41 o 
   5   1   4       63.69       58.34      0.90 o 
   6   1   4       79.50       83.24      1.33 o 
   7   1   4       20.60       19.21      0.67 o 
   8   1   4       32.66       28.57      1.56 o 
   9   1   4        0.32        0.67      0.33 o 
  10   1   4        1.90        2.01      0.39 o 
 -10   2   4        0.11        0.48      0.93 o 
  -9   2   4       14.91       14.96      0.71 o 
  -8   2   4        3.90        2.53      0.90 o 
  -7   2   4        3.36        3.45      0.94 o 
  -6   2   4        5.55        6.58      0.85 o 
  -5   2   4       22.21       25.30      1.17 o 
  -4   2   4        9.49        8.17      0.54 o 
  -3   2   4        2.42        2.64      0.33 o 
  -2   2   4        7.95       13.62      0.35 o 
  -1   2   4       96.02       76.23      0.85 o 
   0   2   4      541.75      531.59      5.73 o 
   1   2   4     1050.83     1140.18     16.03 o 
   2   2   4      254.62      328.10      3.06 o 
   3   2   4        0.79        0.61      0.18 o 
   4   2   4       29.02       28.18      0.68 o 
   5   2   4        0.08        0.36      0.22 o 
   6   2   4        3.78        3.24      0.45 o 
   7   2   4        0.37        0.48      0.44 o 
   8   2   4       13.97       13.52      0.70 o 
   9   2   4        0.14        0.15      0.25 o 
  10   2   4        1.32        1.45      1.00 o 
 -10   3   4       11.46       11.80      1.68 o 
  -9   3   4        0.00       -0.18      0.43 o 
  -8   3   4        0.66        1.40      0.78 o 
  -7   3   4        0.04        0.14      0.37 o 
  -6   3   4       14.81       14.62      1.08 o 
  -5   3   4      286.82      293.85      5.48 o 
  -4   3   4       29.02       30.23      1.02 o 
  -3   3   4      427.09      411.99      5.35 o 
  -2   3   4        2.35        1.23      0.27 o 
  -1   3   4       91.72       86.82      0.90 o 
   0   3   4      246.10      236.38      2.91 o 
   1   3   4      520.93      538.01      8.46 o 
   2   3   4      682.19      750.89      9.38 o 
   3   3   4        7.33        8.58      0.22 o 
   4   3   4       48.92       45.27      0.72 o 
   5   3   4      170.70      179.55      2.14 o 
   6   3   4        3.44        4.74      0.40 o 
   7   3   4      372.70      372.11      6.39 o 
   8   3   4       40.87       32.01      0.88 o 
   9   3   4        0.15       -0.18      0.23 o 
 -10   4   4        1.08        1.56      1.11 o 
  -9   4   4        0.91        0.82      0.72 o 
  -8   4   4        2.37        3.34      0.63 o 
  -7   4   4        3.56        3.30      0.22 o 
  -6   4   4      197.61      195.04     11.62 o 
  -5   4   4      130.03      129.88      4.44 o 
  -4   4   4        4.48        1.76      0.26 o 
  -3   4   4       23.52       26.60      0.61 o 
  -2   4   4       15.68        6.90      0.30 o 
  -1   4   4      159.44      145.90      2.33 o 
   0   4   4        2.59        3.49      0.23 o 
   1   4   4      695.80      673.37      9.91 o 
   2   4   4        4.40        4.47      0.17 o 
   3   4   4       18.18       13.18      0.53 o 
   4   4   4       14.35       10.51      0.28 o 
   5   4   4       39.37       37.39      1.10 o 
   6   4   4      185.77      172.99      2.15 o 
   7   4   4       10.64       14.63      0.61 o 
   8   4   4       89.52       84.59      3.66 o 
   9   4   4        0.23        0.10      0.53 o 
 -10   5   4        8.15        5.68      1.45 o 
  -9   5   4        1.84        2.45      1.00 o 
  -8   5   4        0.14       -0.21      0.53 o 
  -7   5   4        5.66        6.01      0.56 o 
  -6   5   4       19.01       19.11      0.44 o 
  -5   5   4       64.11       67.10      1.23 o 
  -4   5   4       29.80       20.18      0.60 o 
  -3   5   4       41.67       37.52      0.79 o 
  -2   5   4       23.40       15.72      0.45 o 
  -1   5   4       53.37       66.27      0.90 o 
   0   5   4        1.81        3.74      0.26 o 
   1   5   4       83.91       92.85      1.12 o 
   2   5   4      466.94      462.86      8.96 o 
   3   5   4       44.07       36.53      0.94 o 
   4   5   4        3.03        4.30      0.42 o 
   5   5   4        3.70        3.11      0.34 o 
   6   5   4        1.06        1.54      0.17 o 
   7   5   4       25.50       27.95      1.19 o 
   8   5   4        0.20        0.94      0.88 o 
   9   5   4        4.77        3.36      1.01 o 
 -10   6   4        1.89        1.89      1.00 o 
  -9   6   4        0.03       -0.56      0.78 o 
  -8   6   4       14.45       19.33      1.25 o 
  -7   6   4       10.99       11.31      0.81 o 
  -6   6   4       66.62       78.07      1.84 o 
  -5   6   4        8.19        9.47      0.38 o 
  -4   6   4        8.77        7.36      0.60 o 
  -3   6   4      136.42      118.46      1.71 o 
  -2   6   4       37.32       35.02      0.78 o 
  -1   6   4      165.41      161.99      2.91 o 
   0   6   4        7.77        5.23      0.41 o 
   1   6   4      450.42      445.31      7.26 o 
   2   6   4      492.85      530.86      8.28 o 
   3   6   4        0.20       -0.34      0.34 o 
   4   6   4      125.55      144.51      2.48 o 
   5   6   4        9.79       11.09      0.64 o 
   6   6   4        2.61        2.40      0.42 o 
   7   6   4        1.77        2.60      0.41 o 
   8   6   4        0.27        0.37      0.80 o 
   9   6   4       14.42       14.44      1.53 o 
  -9   7   4        0.43        0.78      0.78 o 
  -8   7   4       16.74       19.65      1.85 o 
  -7   7   4        3.09        3.21      0.66 o 
  -6   7   4        8.53        8.77      0.78 o 
  -5   7   4       26.17       27.81      1.99 o 
  -4   7   4        0.83        1.12      0.35 o 
  -3   7   4       77.88       79.00      1.25 o 
  -2   7   4      141.51      130.35      1.72 o 
  -1   7   4      303.33      327.95      3.78 o 
   0   7   4       43.32       39.82      0.65 o 
   1   7   4       18.84       19.37      0.36 o 
   2   7   4      260.68      249.73     10.37 o 
   3   7   4      242.45      245.86      4.75 o 
   4   7   4      172.44      169.29      2.74 o 
   5   7   4        2.29        2.52      0.42 o 
   6   7   4       17.67       15.28      0.72 o 
   7   7   4       30.69       29.83      0.94 o 
   8   7   4       35.19       33.50      2.36 o 
   9   7   4        2.38        1.39      0.94 o 
  -9   8   4        0.73        2.28      0.79 o 
  -8   8   4        2.71        2.39      0.54 o 
  -7   8   4       26.74       33.17      1.41 o 
  -6   8   4        1.46        0.82      0.43 o 
  -5   8   4       10.58       11.05      0.93 o 
  -4   8   4       22.29       17.18      0.97 o 
  -3   8   4        0.01        0.23      0.24 o 
  -2   8   4       50.57       52.89      1.12 o 
  -1   8   4        0.78        0.93      0.32 o 
   0   8   4        0.61        0.10      0.19 o 
   1   8   4        0.12        0.21      0.14 o 
   2   8   4        5.59        5.78      0.68 o 
   3   8   4       16.41       12.77      1.00 o 
   4   8   4       39.99       37.40      1.69 o 
   5   8   4       36.07       30.85      1.07 o 
   6   8   4       38.22       28.20      0.93 o 
   7   8   4        1.46        1.28      0.58 o 
   8   8   4       31.18       27.16      3.23 o 
  -9   9   4        1.09        2.32      1.06 o 
  -8   9   4        0.24        0.43      0.39 o 
  -7   9   4        0.12       -0.37      0.43 o 
  -6   9   4        0.20        0.55      0.39 o 
  -5   9   4       71.46       76.68      2.18 o 
  -4   9   4      135.49      131.53      2.99 o 
  -3   9   4       34.69       40.08      1.01 o 
  -2   9   4       11.58        7.28      0.57 o 
  -1   9   4       81.74       77.74      1.37 o 
   0   9   4      327.47      331.25      4.27 o 
   1   9   4        5.16        6.35      0.25 o 
   2   9   4       55.07       56.44      1.82 o 
   3   9   4       57.39       56.85      2.03 o 
   4   9   4       24.89       29.44      1.53 o 
   5   9   4        1.66        0.76      0.35 o 
   6   9   4       44.47       41.11      2.42 o 
   7   9   4        0.90        1.72      0.60 o 
   8   9   4        4.19        5.34      1.89 o 
  -8  10   4        0.25        0.38      0.39 o 
  -7  10   4        7.13        5.49      0.67 o 
  -6  10   4       41.82       47.05      1.57 o 
  -5  10   4        5.93        3.83      0.56 o 
  -4  10   4      165.07      171.01      3.37 o 
  -3  10   4       58.17       48.66      1.04 o 
  -2  10   4       18.58       20.88      0.72 o 
  -1  10   4      316.85      331.04      5.39 o 
   0  10   4        0.35        0.01      0.31 o 
   1  10   4      304.64      288.17      8.38 o 
   2  10   4        8.90        9.64      0.96 o 
   3  10   4       67.96       74.27      2.68 o 
   4  10   4        1.81        2.40      0.73 o 
   5  10   4        2.74        2.34      0.46 o 
   6  10   4       29.02       26.06      1.84 o 
   7  10   4        2.90        3.49      0.75 o 
  -8  11   4        2.56        2.07      0.49 o 
  -7  11   4       43.31       42.63      1.53 o 
  -6  11   4        9.26        5.97      0.77 o 
  -5  11   4       37.94       43.85      1.52 o 
  -4  11   4        0.56        0.96      0.44 o 
  -3  11   4       94.63      106.86      2.11 o 
  -2  11   4        8.41       10.52      1.42 o 
  -1  11   4        6.91        8.61      0.63 o 
   0  11   4       38.56       43.25      0.97 o 
   1  11   4       13.68       10.29      0.42 o 
   2  11   4      105.13      111.85      3.61 o 
   3  11   4        6.97        8.32      1.07 o 
   4  11   4       11.88       11.98      1.24 o 
   5  11   4        0.07        0.65      0.29 o 
   6  11   4        3.82        2.45      0.88 o 
   7  11   4        7.47        6.83      1.13 o 
  -7  12   4        0.00       -0.13      0.28 o 
  -6  12   4        2.54        2.62      0.63 o 
  -5  12   4        0.20       -0.08      0.37 o 
  -4  12   4        3.25        3.49      0.36 o 
  -3  12   4       32.30       33.81      1.20 o 
  -2  12   4       27.21       33.00      1.78 o 
  -1  12   4        0.18        0.58      0.30 o 
   0  12   4        7.55        7.12      0.46 o 
   1  12   4        0.59        1.53      0.22 o 
   2  12   4       30.69       30.70      1.80 o 
   3  12   4       33.97       39.61      2.14 o 
   4  12   4        0.41        0.49      0.60 o 
   5  12   4        0.01        0.11      0.21 o 
   6  12   4        1.24        0.93      0.75 o 
  -6  13   4        0.17        0.46      0.40 o 
  -5  13   4       11.16       11.65      0.95 o 
  -4  13   4        9.00        7.18      0.50 o 
  -3  13   4        1.88        1.99      0.38 o 
  -2  13   4        0.23        0.95      0.36 o 
  -1  13   4       53.95       62.86      1.80 o 
   0  13   4       39.86       35.56      1.51 o 
   1  13   4        8.18        6.09      0.47 o 
   2  13   4        0.18       -0.04      0.45 o 
   3  13   4       18.77       22.16      2.12 o 
   4  13   4        1.76        1.53      0.79 o 
   5  13   4        0.02        0.51      0.66 o 
   6  13   4        0.25        0.12      0.62 o 
  -5  14   4        5.15        5.91      0.81 o 
  -4  14   4       10.31        8.43      0.79 o 
  -3  14   4       20.80       18.61      0.78 o 
  -2  14   4        8.53       12.67      1.24 o 
  -1  14   4       33.05       34.45      0.99 o 
   0  14   4        0.08        0.24      0.23 o 
   1  14   4        4.10        3.56      0.85 o 
   2  14   4        4.48        4.96      0.96 o 
   3  14   4       24.73       27.36      2.11 o 
   4  14   4       14.91       16.55      1.69 o 
   5  14   4        5.73        4.17      1.09 o 
  -4  15   4        0.20        0.94      0.50 o 
  -3  15   4        3.28        4.12      0.45 o 
  -2  15   4       22.70       29.49      1.74 o 
  -1  15   4        6.34        3.88      0.42 o 
   0  15   4        0.05        0.12      0.21 o 
   1  15   4        0.09        0.50      0.64 o 
   2  15   4        0.17       -0.02      0.59 o 
   3  15   4        5.52        6.73      1.20 o 
   4  15   4        4.54        3.39      1.00 o 
  -3  16   4        9.68        9.26      0.57 o 
  -2  16   4        3.38        4.65      1.14 o 
  -1  16   4        1.06       -0.32      0.32 o 
   0  16   4        4.96        4.56      0.92 o 
   1  16   4        4.95        3.59      1.20 o 
   2  16   4        1.56        0.65      0.71 o 
 -10   1   5        0.50        0.76      0.99 o 
  -9   1   5        0.88        0.50      0.74 o 
  -8   1   5        1.19        2.06      0.87 o 
  -7   1   5        7.99        6.62      1.14 o 
  -6   1   5       19.75       25.49      1.36 o 
  -5   1   5       75.14       80.60      1.85 o 
  -4   1   5      106.93       97.76      1.79 o 
  -3   1   5        2.73        4.79      0.41 o 
  -2   1   5      176.83      160.61      2.09 o 
  -1   1   5       75.30       77.69      1.01 o 
   0   1   5     2005.76     2233.69     41.73 o 
   1   1   5      179.49      169.15      1.83 o 
   2   1   5       73.66       78.12      0.94 o 
   3   1   5      414.09      394.93      4.21 o 
   4   1   5      110.21      100.77      1.34 o 
   5   1   5      340.39      357.84      5.11 o 
   6   1   5      786.51      819.70     12.90 o 
   7   1   5       14.64        8.60      0.56 o 
   8   1   5        4.52        3.93      0.51 o 
   9   1   5        6.39        8.94      0.67 o 
 -10   2   5        0.05        0.27      0.49 o 
  -9   2   5        0.51        0.05      0.59 o 
  -8   2   5        6.59        8.50      1.30 o 
  -7   2   5       29.78       32.37      1.55 o 
  -6   2   5        2.17        3.90      0.77 o 
  -5   2   5       53.36       49.01      1.67 o 
  -4   2   5       29.06       33.41      1.01 o 
  -3   2   5      384.09      330.59      4.55 o 
  -2   2   5       32.52       29.82      0.60 o 
  -1   2   5     1388.64     1463.32     23.13 o 
   0   2   5     3326.75     3610.07     87.78 o 
   1   2   5       25.57       42.14      0.76 o 
   2   2   5      634.89      628.12      8.30 o 
   3   2   5       22.71       20.54      0.89 o 
   4   2   5      342.64      323.16      5.36 o 
   5   2   5       20.03       21.30      0.67 o 
   6   2   5      163.99      175.65      3.09 o 
   7   2   5        1.40        0.77      0.31 o 
   8   2   5        7.83        9.13      0.67 o 
   9   2   5       23.56       26.00      0.87 o 
 -10   3   5        0.59        0.78      1.11 o 
  -9   3   5        0.12        0.65      0.78 o 
  -8   3   5        0.45        0.83      0.74 o 
  -7   3   5       30.19       32.61      1.55 o 
  -6   3   5       36.94       32.14      1.47 o 
  -5   3   5        9.26        7.91      0.31 o 
  -4   3   5        7.25        4.25      0.35 o 
  -3   3   5        6.86        8.72      0.44 o 
  -2   3   5        4.47        4.21      0.32 o 
  -1   3   5        2.36        2.39      0.27 o 
   0   3   5      211.29      217.90      3.06 o 
   1   3   5      477.59      502.26      5.36 o 
   2   3   5        0.54        0.82      0.24 o 
   3   3   5      808.87      821.28      9.50 o 
   4   3   5       10.84        9.29      0.32 o 
   5   3   5      107.60       96.79      1.94 o 
   6   3   5       49.08       42.36      1.44 o 
   7   3   5       19.98       18.91      0.61 o 
   8   3   5        3.66        2.79      0.32 o 
   9   3   5        0.36       -0.09      0.51 o 
 -10   4   5        9.48       10.57      1.89 o 
  -9   4   5        2.98        3.61      0.99 o 
  -8   4   5       10.53       11.25      1.07 o 
  -7   4   5       10.18        9.91      0.63 o 
  -6   4   5        0.04       -0.09      0.19 o 
  -5   4   5       49.37       42.86      1.56 o 
  -4   4   5        5.17        3.63      0.41 o 
  -3   4   5       63.83       67.66      2.06 o 
  -2   4   5       45.48       38.15      0.70 o 
  -1   4   5      177.19      156.34      1.82 o 
   0   4   5      210.65      207.29      3.96 o 
   1   4   5       55.01       67.56      0.87 o 
   2   4   5       21.26       19.20      0.36 o 
   3   4   5       83.80       74.74      0.86 o 
   4   4   5       14.65       17.28      0.42 o 
   5   4   5       65.05       63.11      1.48 o 
   6   4   5        2.77        2.24      0.40 o 
   7   4   5       24.67       23.94      0.57 o 
   8   4   5        5.33        6.53      1.15 o 
   9   4   5        0.02        0.06      0.63 o 
 -10   5   5        0.26        0.05      0.74 o 
  -9   5   5        5.37        5.98      1.42 o 
  -8   5   5        0.02       -0.21      0.57 o 
  -7   5   5       54.86       62.85      2.20 o 
  -6   5   5        2.67        2.66      0.29 o 
  -5   5   5       84.70       75.41      4.79 o 
  -4   5   5      129.71      130.41      1.92 o 
  -3   5   5       80.65       90.70      1.55 o 
  -2   5   5      254.62      250.40      3.42 o 
  -1   5   5      110.30      117.85      2.32 o 
   0   5   5      434.89      402.33      7.29 o 
   1   5   5      497.66      485.10      5.25 o 
   2   5   5       59.63       49.47      0.52 o 
   3   5   5       89.99       94.49      2.93 o 
   4   5   5        0.37       -0.19      0.27 o 
   5   5   5      270.93      280.04      5.11 o 
   6   5   5      160.33      153.37      7.58 o 
   7   5   5       65.20       57.20      1.56 o 
   8   5   5        0.01       -0.50      0.59 o 
   9   5   5        1.57        0.70      0.67 o 
  -9   6   5        1.07        0.89      0.89 o 
  -8   6   5       22.03       23.74      2.12 o 
  -7   6   5        5.47        6.06      0.67 o 
  -6   6   5       32.59       33.65      1.10 o 
  -5   6   5       39.09       34.87      1.20 o 
  -4   6   5       63.66       67.32      1.34 o 
  -3   6   5       82.13       87.58      1.58 o 
  -2   6   5       44.37       46.64      1.22 o 
  -1   6   5      673.09      680.26     10.76 o 
   0   6   5        5.07        3.40      0.32 o 
   1   6   5      178.61      168.15      2.11 o 
   2   6   5       28.59       25.58      0.86 o 
   3   6   5        0.38        0.17      0.29 o 
   4   6   5        7.80        5.36      0.56 o 
   5   6   5       64.01       57.14      2.77 o 
   6   6   5       16.39       20.03      0.99 o 
   7   6   5       60.63       57.86      1.67 o 
   8   6   5        1.22        1.18      0.74 o 
  -9   7   5        0.06       -0.22      0.67 o 
  -8   7   5        4.95        4.34      0.94 o 
  -7   7   5       14.67       14.11      1.18 o 
  -6   7   5       75.28       79.16      2.09 o 
  -5   7   5       71.75       61.69      1.37 o 
  -4   7   5        1.06        1.15      0.31 o 
  -3   7   5       15.28       17.62      0.63 o 
  -2   7   5        4.47        5.14      0.37 o 
  -1   7   5      158.30      162.63      3.00 o 
   0   7   5       11.96       13.58      0.58 o 
   1   7   5        9.53        8.83      0.28 o 
   2   7   5       15.62       15.88      1.24 o 
   3   7   5       21.07       22.40      1.13 o 
   4   7   5        1.71        1.79      0.41 o 
   5   7   5       13.26       18.79      1.67 o 
   6   7   5        0.68        1.88      0.43 o 
   7   7   5        6.92        6.07      0.63 o 
   8   7   5        1.38        0.95      0.51 o 
  -9   8   5        1.51        0.78      0.78 o 
  -8   8   5        0.36        0.47      0.56 o 
  -7   8   5       41.51       48.57      2.38 o 
  -6   8   5        0.07       -0.26      0.42 o 
  -5   8   5      116.03      112.83      3.54 o 
  -4   8   5       41.31       30.66      1.52 o 
  -3   8   5       94.98       96.86      1.59 o 
  -2   8   5      121.54      129.13      1.82 o 
  -1   8   5      141.32      138.11      1.97 o 
   0   8   5      256.57      241.34      3.88 o 
   1   8   5        5.40        5.44      0.29 o 
   2   8   5       18.77       16.64      1.05 o 
   3   8   5        6.43        6.63      0.79 o 
   4   8   5       93.13       91.82      2.05 o 
   5   8   5       23.79       27.01      1.53 o 
   6   8   5       11.06       10.96      0.71 o 
   7   8   5        2.14        2.00      0.77 o 
   8   8   5       21.73       28.02      2.36 o 
  -8   9   5        2.89        2.35      0.64 o 
  -7   9   5        0.05        0.31      0.43 o 
  -6   9   5        1.33        0.16      0.72 o 
  -5   9   5       26.05       30.35      1.28 o 
  -4   9   5       81.97       80.93      1.95 o 
  -3   9   5        4.53        7.13      0.68 o 
  -2   9   5       53.80       58.38      1.12 o 
  -1   9   5       28.89       28.23      0.98 o 
   0   9   5       77.04       78.56      1.46 o 
   1   9   5      231.51      228.40      5.65 o 
   2   9   5       48.30       52.09      1.99 o 
   3   9   5        7.01        5.87      0.86 o 
   4   9   5        5.35        4.66      0.90 o 
   5   9   5       57.28       50.98      3.77 o 
   6   9   5       18.67       18.55      0.93 o 
   7   9   5        1.79        0.86      0.68 o 
  -8  10   5        0.87        0.65      0.56 o 
  -7  10   5        2.57        3.10      0.71 o 
  -6  10   5        2.15        2.51      0.63 o 
  -5  10   5        0.04       -0.10      0.53 o 
  -4  10   5       23.72       26.76      1.51 o 
  -3  10   5        0.03        0.04      0.25 o 
  -2  10   5       21.70       19.12      0.77 o 
  -1  10   5       23.20       29.75      1.64 o 
   0  10   5        5.34        2.74      0.32 o 
   1  10   5       56.98       51.73      2.11 o 
   2  10   5      125.41      148.09      3.98 o 
   3  10   5        6.55        5.28      0.92 o 
   4  10   5       42.35       42.93      2.16 o 
   5  10   5        2.99        2.06      0.52 o 
   6  10   5        0.39        1.33      0.38 o 
   7  10   5       10.73       10.59      1.73 o 
  -7  11   5       10.33        9.12      0.86 o 
  -6  11   5       24.05       25.88      2.00 o 
  -5  11   5        6.45        4.37      0.62 o 
  -4  11   5        0.02       -0.19      0.40 o 
  -3  11   5        0.73        0.80      0.29 o 
  -2  11   5       42.56       43.07      1.34 o 
  -1  11   5       36.16       33.52      1.07 o 
   0  11   5        0.08        0.20      0.21 o 
   1  11   5       48.00       37.69      1.86 o 
   2  11   5       18.45       21.62      1.70 o 
   3  11   5        7.35        6.50      1.05 o 
   4  11   5        4.29        4.79      1.05 o 
   5  11   5        3.16        3.75      0.61 o 
   6  11   5        0.20        0.47      0.71 o 
  -7  12   5        0.47        0.10      0.34 o 
  -6  12   5        4.26        5.66      0.75 o 
  -5  12   5       14.32       14.26      1.03 o 
  -4  12   5       31.02       25.97      1.24 o 
  -3  12   5       20.96       25.50      1.48 o 
  -2  12   5       25.23       26.33      2.21 o 
  -1  12   5        6.59        6.52      0.45 o 
   0  12   5       41.62       39.01      1.61 o 
   1  12   5       15.15       16.53      0.94 o 
   2  12   5       50.57       52.79      2.44 o 
   3  12   5       16.17       15.17      1.48 o 
   4  12   5       82.28       86.58      3.51 o 
   5  12   5       13.73       13.66      0.77 o 
   6  12   5        3.08        2.85      0.98 o 
  -6  13   5        1.25        0.85      0.57 o 
  -5  13   5        5.06        6.83      1.20 o 
  -4  13   5       13.75       15.58      0.96 o 
  -3  13   5       16.82       18.16      1.40 o 
  -2  13   5        1.58        3.22      0.39 o 
  -1  13   5        8.87        9.25      0.51 o 
   0  13   5        6.36        9.03      0.49 o 
   1  13   5       23.17       28.32      1.67 o 
   2  13   5       30.71       36.14      2.03 o 
   3  13   5       17.09       14.68      1.52 o 
   4  13   5        3.25        2.85      1.22 o 
   5  13   5        1.20        2.41      1.14 o 
  -5  14   5       11.96       11.68      0.86 o 
  -4  14   5        6.03        4.95      0.66 o 
  -3  14   5        0.00        0.77      0.40 o 
  -2  14   5       12.32        8.77      0.76 o 
  -1  14   5        0.03        0.14      0.21 o 
   0  14   5        3.96        2.07      0.49 o 
   1  14   5        8.02        8.44      1.20 o 
   2  14   5       14.96       15.19      1.48 o 
   3  14   5       12.00       25.15      7.35 o 
   4  14   5        0.59        0.78      0.77 o 
  -4  15   5        1.82        1.54      0.71 o 
  -3  15   5        3.35        2.66      0.45 o 
  -2  15   5       13.83       14.29      0.87 o 
  -1  15   5        3.08        1.50      0.28 o 
   0  15   5        0.94        0.59      0.51 o 
   1  15   5        2.62        4.86      1.67 o 
   2  15   5       10.81        9.61      1.41 o 
   3  15   5       13.37       10.43      1.48 o 
  -1  16   5        0.61        1.39      0.59 o 
   0  16   5        0.88        0.40      0.62 o 
 -10   0   6        0.66        0.56      1.22 o 
  -9   0   6        0.00       -0.22      1.45 o 
  -8   0   6       17.37       16.58      2.56 o 
  -7   0   6       16.68       12.02      2.00 o 
  -6   0   6       16.21       20.02      1.57 o 
  -5   0   6       90.81       94.74      3.26 o 
  -4   0   6        1.71        0.78      0.55 o 
  -3   0   6      338.74      309.88      6.57 o 
  -2   0   6      789.59      862.53     19.56 o 
  -1   0   6      930.26     1067.32     25.80 o 
   0   0   6      343.62      279.48      4.10 o 
   1   0   6      623.67      678.87     11.05 o 
   2   0   6      179.91      162.08      2.45 o 
   3   0   6      196.77      197.11     15.09 o 
   4   0   6       42.03       57.53      7.34 o 
   5   0   6        3.35        4.44      1.00 o 
   6   0   6        4.19        4.63      0.67 o 
   7   0   6       38.19       44.32      3.01 o 
   8   0   6       13.56       13.25      1.45 o 
   9   0   6        0.89        0.33      0.67 o 
 -10   1   6        0.04       -0.22      0.74 o 
  -9   1   6        1.31        1.19      0.90 o 
  -8   1   6        1.62        1.64      0.90 o 
  -7   1   6       12.09       11.69      1.11 o 
  -6   1   6       16.39       17.74      1.05 o 
  -5   1   6        0.87        1.00      0.46 o 
  -4   1   6       36.01       35.99      1.22 o 
  -3   1   6        0.02        0.34      0.30 o 
  -2   1   6       52.76       46.36      1.18 o 
  -1   1   6      102.95       95.97      1.46 o 
   0   1   6      340.09      333.57      3.78 o 
   1   1   6      161.22      130.34      1.39 o 
   2   1   6       19.39       19.31      0.72 o 
   3   1   6       16.10       15.13      0.51 o 
   4   1   6      793.98      772.37     11.33 o 
   5   1   6      381.14      384.79      5.83 o 
   6   1   6       10.01       12.20      0.84 o 
   7   1   6       10.20        7.31      0.46 o 
   8   1   6        0.79        0.45      0.24 o 
   9   1   6        2.72        1.82      0.43 o 
 -10   2   6        0.29        1.12      0.90 o 
  -9   2   6        2.50        1.52      0.93 o 
  -8   2   6        1.96        2.23      0.98 o 
  -7   2   6       10.64       10.05      1.06 o 
  -6   2   6        5.00        4.42      0.77 o 
  -5   2   6        0.00       -0.33      0.37 o 
  -4   2   6      106.36      108.99      2.23 o 
  -3   2   6        0.10        0.18      0.18 o 
  -2   2   6      142.74      136.46      2.10 o 
  -1   2   6       47.39       51.72      1.02 o 
   0   2   6       22.01       23.71      0.62 o 
   1   2   6        2.03        1.57      0.30 o 
   2   2   6      236.39      236.12      2.91 o 
   3   2   6       10.55        9.50      0.38 o 
   4   2   6      312.25      314.21      5.10 o 
   5   2   6        0.19       -0.25      0.26 o 
   6   2   6       65.27       68.04      1.47 o 
   7   2   6        8.29        6.17      0.50 o 
   8   2   6        2.59        2.63      0.46 o 
   9   2   6        0.57        0.53      0.45 o 
 -10   3   6        0.16       -0.45      0.66 o 
  -9   3   6        0.01        0.85      0.98 o 
  -8   3   6       12.60       12.38      0.92 o 
  -7   3   6        0.15       -0.04      0.18 o 
  -6   3   6       33.93       36.02      1.22 o 
  -5   3   6       18.98       19.17      0.72 o 
  -4   3   6       43.66       39.35      0.97 o 
  -3   3   6      199.23      183.01      2.71 o 
  -2   3   6      346.13      361.31      5.23 o 
  -1   3   6     1628.39     1676.80     29.67 o 
   0   3   6       37.08       32.86      0.81 o 
   1   3   6      108.54      101.84      1.28 o 
   2   3   6      291.06      263.21      2.75 o 
   3   3   6      236.99      219.51      2.47 o 
   4   3   6     1038.36     1103.15     16.15 o 
   5   3   6      259.10      249.88      3.32 o 
   6   3   6        1.27        2.41      0.32 o 
   7   3   6        0.59        0.22      0.22 o 
   8   3   6       12.21       16.77      0.94 o 
   9   3   6        0.36        0.06      0.43 o 
  -9   4   6        0.45        0.61      0.55 o 
  -8   4   6        0.78        0.40      0.29 o 
  -7   4   6       54.94       47.75      3.57 o 
  -6   4   6       12.93       11.47      0.66 o 
  -5   4   6       32.35       34.91      1.49 o 
  -4   4   6       56.67       55.72      1.24 o 
  -3   4   6      349.59      352.62      5.11 o 
  -2   4   6     1480.62     1620.49     28.92 o 
  -1   4   6       16.19       13.55      0.74 o 
   0   4   6      500.51      480.75      8.45 o 
   1   4   6       77.32       76.01      1.05 o 
   2   4   6       40.92       31.81      0.82 o 
   3   4   6      175.61      173.74      2.02 o 
   4   4   6        2.27        4.51      0.93 o 
   5   4   6       13.00       11.32      0.43 o 
   6   4   6        0.41        0.34      0.18 o 
   7   4   6       21.61       22.97      1.04 o 
   8   4   6        5.89        4.91      0.68 o 
  -9   5   6        1.54        1.00      0.80 o 
  -8   5   6        5.14        3.90      0.94 o 
  -7   5   6       50.18       42.68      4.60 o 
  -6   5   6       22.99       16.47      0.71 o 
  -5   5   6        0.67        0.22      0.27 o 
  -4   5   6        2.33        2.05      0.41 o 
  -3   5   6       10.37       13.18      2.12 o 
  -2   5   6        0.00       -0.44      0.44 o 
  -1   5   6        7.43        7.92      0.57 o 
   0   5   6        9.47       12.31      0.52 o 
   1   5   6        5.42        6.06      0.32 o 
   2   5   6        3.87        3.35      0.24 o 
   3   5   6      187.85      171.36      1.85 o 
   4   5   6       52.57       50.25      2.09 o 
   5   5   6        3.10        3.19      0.52 o 
   6   5   6       11.33       14.38      0.93 o 
   7   5   6        7.14        7.63      0.72 o 
   8   5   6        6.14        5.19      1.15 o 
  -9   6   6        1.98        0.50      0.59 o 
  -8   6   6        9.67        8.90      0.99 o 
  -7   6   6       14.85       13.39      0.99 o 
  -6   6   6       92.32       80.64      4.52 o 
  -5   6   6        8.49        8.21      0.58 o 
  -4   6   6      156.97      150.25      2.77 o 
  -3   6   6        0.00        0.30      0.36 o 
  -2   6   6      205.47      200.66      3.54 o 
  -1   6   6      223.58      225.95      3.78 o 
   0   6   6        5.86        4.31      0.44 o 
   1   6   6      147.82      151.76      2.08 o 
   2   6   6      258.99      271.07      3.53 o 
   3   6   6       10.41        9.54      0.61 o 
   4   6   6       18.48       18.27      1.71 o 
   5   6   6       46.53       51.32      1.40 o 
   6   6   6        3.85        3.36      0.46 o 
   7   6   6       16.36       19.39      1.78 o 
   8   6   6        0.02       -0.14      0.40 o 
  -9   7   6        0.35        1.34      0.67 o 
  -8   7   6        0.01       -0.50      0.55 o 
  -7   7   6        0.81        0.95      0.56 o 
  -6   7   6       38.70       43.65      1.20 o 
  -5   7   6       15.33       12.79      0.72 o 
  -4   7   6       69.74       72.62      1.68 o 
  -3   7   6       13.23       12.00      0.64 o 
  -2   7   6       10.34       10.48      0.71 o 
  -1   7   6      548.33      532.12     13.62 o 
   0   7   6      419.62      403.15      7.39 o 
   1   7   6       77.65       76.26      1.31 o 
   2   7   6       78.49       79.03      2.13 o 
   3   7   6      258.10      269.78      5.48 o 
   4   7   6      225.08      212.40      4.26 o 
   5   7   6       19.44       17.50      0.99 o 
   6   7   6        0.10        0.40      0.41 o 
   7   7   6        1.78        1.71      0.49 o 
   8   7   6        3.06        3.42      0.69 o 
  -8   8   6        2.48        2.30      0.88 o 
  -7   8   6        9.54        8.01      1.06 o 
  -6   8   6        1.02        0.19      0.45 o 
  -5   8   6       12.30       15.45      1.22 o 
  -4   8   6        0.30        0.21      0.23 o 
  -3   8   6      176.55      190.53      4.02 o 
  -2   8   6       78.30       85.35      1.96 o 
  -1   8   6       25.61       25.05      1.17 o 
   0   8   6      484.81      505.53      6.85 o 
   1   8   6       70.20       73.69      1.55 o 
   2   8   6       71.38       73.97      2.24 o 
   3   8   6       64.91       63.90      2.59 o 
   4   8   6       48.29       47.35      1.60 o 
   5   8   6       13.92       12.83      0.89 o 
   6   8   6        0.83        0.60      0.36 o 
   7   8   6        1.58        1.92      0.77 o 
  -8   9   6       12.29       17.61      1.42 o 
  -7   9   6        3.62        2.26      1.00 o 
  -6   9   6       10.63        9.22      1.25 o 
  -5   9   6       14.64       11.68      1.26 o 
  -4   9   6        5.84        5.84      0.73 o 
  -3   9   6        0.09        0.02      0.21 o 
  -2   9   6        0.62        0.59      0.24 o 
  -1   9   6        0.09        0.44      0.27 o 
   0   9   6       83.23       76.99      1.38 o 
   1   9   6        0.02       -0.08      0.15 o 
   2   9   6      144.18      142.13      4.13 o 
   3   9   6        0.94        1.14      0.73 o 
   4   9   6       18.31       19.67      0.95 o 
   5   9   6        5.71        6.75      0.73 o 
   6   9   6        3.01        2.05      0.52 o 
   7   9   6        0.13        0.03      0.49 o 
  -7  10   6        9.38       10.33      2.62 o 
  -6  10   6       17.50       16.29      1.52 o 
  -5  10   6        3.42        1.30      0.60 o 
  -4  10   6       22.37       23.66      3.62 o 
  -3  10   6        1.84        0.58      0.34 o 
  -2  10   6       63.40       68.87      1.61 o 
  -1  10   6        2.88        1.23      0.34 o 
   0  10   6        3.74        4.09      0.37 o 
   1  10   6       28.01       29.03      1.32 o 
   2  10   6       42.87       44.17      2.21 o 
   3  10   6       69.84       80.25      3.19 o 
   4  10   6        2.81        1.31      0.75 o 
   5  10   6       20.66       19.02      1.56 o 
   6  10   6        6.38        5.22      0.63 o 
  -7  11   6        6.40        8.19      1.72 o 
  -6  11   6       12.55       14.58      1.34 o 
  -5  11   6        2.39        1.81      0.49 o 
  -4  11   6        0.38        0.21      0.34 o 
  -3  11   6       16.25       18.60      0.99 o 
  -2  11   6       11.08       13.00      1.25 o 
  -1  11   6       49.19       56.32      1.45 o 
   0  11   6       50.44       46.49      2.24 o 
   1  11   6       50.89       53.26      2.29 o 
   2  11   6        3.01        2.22      0.81 o 
   3  11   6        0.00        0.50      0.71 o 
   4  11   6       17.22       17.80      1.66 o 
   5  11   6        4.67        3.32      0.65 o 
   6  11   6        1.89        1.19      0.81 o 
  -6  12   6       19.18       23.62      1.43 o 
  -5  12   6        0.83        1.19      0.51 o 
  -4  12   6       16.37       12.10      0.86 o 
  -3  12   6       10.70       11.67      1.41 o 
  -2  12   6        6.54        4.02      0.77 o 
  -1  12   6       21.18       19.93      1.16 o 
   0  12   6       14.31       16.91      1.25 o 
   1  12   6       52.32       55.98      2.46 o 
   2  12   6        1.08        1.35      0.73 o 
   3  12   6       43.39       46.23      2.50 o 
   4  12   6        5.65        4.97      1.15 o 
   5  12   6        0.49        0.72      0.56 o 
  -5  13   6        4.39        5.00      0.94 o 
  -4  13   6        6.81        6.70      0.80 o 
  -3  13   6        5.32        5.29      0.67 o 
  -2  13   6        0.40        0.33      0.29 o 
  -1  13   6       16.42       14.36      0.70 o 
   0  13   6       14.19       11.58      0.75 o 
   1  13   6        2.15        1.71      0.77 o 
   2  13   6        0.02       -0.10      0.63 o 
   3  13   6        0.10       -0.58      0.90 o 
   4  13   6        0.77        0.73      0.90 o 
  -4  14   6        0.08        0.57      0.42 o 
  -3  14   6        2.75        3.71      0.57 o 
  -2  14   6        1.94        3.57      0.53 o 
  -1  14   6        0.62        0.09      0.42 o 
   0  14   6        5.97        7.78      1.16 o 
   1  14   6        0.01        0.03      0.47 o 
   2  14   6       44.31       58.19      3.14 o 
   3  14   6       16.61       14.62      1.67 o 
  -3  15   6        2.67        1.71      0.57 o 
  -2  15   6        2.04        2.62      0.36 o 
  -1  15   6        4.65        5.26      0.88 o 
   0  15   6        7.09        9.33      1.25 o 
   1  15   6        1.95        0.15      0.53 o 
  -9   1   7        0.00        0.22      0.79 o 
  -8   1   7        1.59        1.45      0.98 o 
  -7   1   7        3.30        3.81      0.88 o 
  -6   1   7        3.21        2.86      0.65 o 
  -5   1   7       81.90       79.12      2.36 o 
  -4   1   7        7.29        5.94      0.82 o 
  -3   1   7      578.48      566.64     10.45 o 
  -2   1   7     1031.90     1067.99     17.07 o 
  -1   1   7        0.33        0.67      0.26 o 
   0   1   7       91.90       70.70      0.92 o 
   1   1   7        7.44        6.75      0.41 o 
   2   1   7      285.01      277.82      5.23 o 
   3   1   7      519.62      524.06      7.55 o 
   4   1   7       43.82       35.84      0.92 o 
   5   1   7       38.29       38.96      1.11 o 
   6   1   7        6.83        7.87      0.49 o 
   7   1   7       27.67       30.93      0.81 o 
   8   1   7        0.05        0.39      0.28 o 
  -9   2   7       20.63       21.05      2.89 o 
  -8   2   7       42.80       51.22      2.58 o 
  -7   2   7        1.04        0.94      0.66 o 
  -6   2   7       47.57       49.54      2.31 o 
  -5   2   7        8.92        6.19      0.78 o 
  -4   2   7      321.30      324.65      4.97 o 
  -3   2   7      109.17      105.67      2.18 o 
  -2   2   7       74.31       65.40      2.98 o 
  -1   2   7      100.02       89.89      1.49 o 
   0   2   7       53.34       45.97      0.97 o 
   1   2   7      608.48      593.50      8.72 o 
   2   2   7       77.72       74.09      3.43 o 
   3   2   7        2.31        3.42      0.92 o 
   4   2   7       19.86       14.70      0.52 o 
   5   2   7        0.33        0.60      0.20 o 
   6   2   7        3.03        3.46      0.29 o 
   7   2   7        2.74        1.38      0.23 o 
   8   2   7        9.58       11.76      1.34 o 
  -9   3   7        0.97        0.37      0.82 o 
  -8   3   7       27.31       22.21      2.15 o 
  -7   3   7       10.72       10.91      0.66 o 
  -6   3   7       20.52       19.87      0.88 o 
  -5   3   7       73.09       72.70      1.62 o 
  -4   3   7        4.51        3.79      0.60 o 
  -3   3   7       48.79       42.02      1.39 o 
  -2   3   7      131.72      119.25      2.31 o 
  -1   3   7      126.75      127.60      2.03 o 
   0   3   7       17.65       23.09      0.67 o 
   1   3   7       15.84       12.42      0.79 o 
   2   3   7      179.34      160.71      2.17 o 
   3   3   7       13.55       12.89      0.97 o 
   4   3   7        6.69        5.94      0.39 o 
   5   3   7        0.01        0.36      0.18 o 
   6   3   7        7.10        7.23      0.45 o 
   7   3   7        0.04       -0.22      0.22 o 
   8   3   7        6.25        3.02      0.93 o 
  -9   4   7        0.23        0.80      0.80 o 
  -8   4   7        9.26        6.46      0.85 o 
  -7   4   7       11.82       11.74      0.88 o 
  -6   4   7       16.78       17.78      0.96 o 
  -5   4   7       23.60       19.83      1.02 o 
  -4   4   7        5.42        4.19      0.47 o 
  -3   4   7      171.33      171.32      3.41 o 
  -2   4   7      243.72      233.18      3.95 o 
  -1   4   7        0.56        0.57      0.29 o 
   0   4   7       11.00       11.99      0.67 o 
   1   4   7       78.17       75.73      1.19 o 
   2   4   7        9.85        9.70      0.48 o 
   3   4   7      377.74      374.84      6.60 o 
   4   4   7        0.36        0.41      0.29 o 
   5   4   7       32.36       31.39      0.74 o 
   6   4   7       30.07       34.76      1.47 o 
   7   4   7        0.08        0.34      0.37 o 
   8   4   7        7.97        8.33      2.25 o 
  -9   5   7        0.13       -0.14      0.43 o 
  -8   5   7        0.55        1.02      0.63 o 
  -7   5   7        3.81        4.03      0.47 o 
  -6   5   7        0.33        0.20      0.20 o 
  -5   5   7       21.22       20.98      0.91 o 
  -4   5   7        7.04        4.92      0.63 o 
  -3   5   7      276.07      258.12      4.99 o 
  -2   5   7      827.04      807.50     13.60 o 
  -1   5   7      144.62      137.83      2.27 o 
   0   5   7      491.70      467.43      7.73 o 
   1   5   7       36.07       30.11      0.72 o 
   2   5   7      888.18      921.41     13.99 o 
   3   5   7      534.02      527.50      6.76 o 
   4   5   7       14.94       14.58      0.41 o 
   5   5   7        7.21        8.64      0.68 o 
   6   5   7       33.02       37.84      1.41 o 
   7   5   7       17.68       17.42      0.98 o 
   8   5   7        2.83        2.07      0.44 o 
  -9   6   7        3.21        4.40      0.80 o 
  -8   6   7        3.36        2.13      0.70 o 
  -7   6   7        2.90        1.99      0.38 o 
  -6   6   7        2.42        3.00      0.38 o 
  -5   6   7        1.27        1.86      0.41 o 
  -4   6   7      127.98      132.23      2.64 o 
  -3   6   7       81.11       82.63      1.92 o 
  -2   6   7      152.46      162.96      3.45 o 
  -1   6   7      290.09      302.24      6.44 o 
   0   6   7       38.66       41.37      1.14 o 
   1   6   7      205.24      207.24      2.77 o 
   2   6   7      305.61      298.81      6.19 o 
   3   6   7        5.64        5.89      1.00 o 
   4   6   7       47.20       44.86      1.36 o 
   5   6   7        3.52        2.58      0.44 o 
   6   6   7       17.07       18.25      1.07 o 
   7   6   7        2.69        2.61      0.62 o 
  -8   7   7        3.26        1.98      0.73 o 
  -7   7   7        8.26        7.04      0.95 o 
  -6   7   7        0.11       -0.07      0.21 o 
  -5   7   7       10.50        9.54      0.72 o 
  -4   7   7       21.55       21.52      1.11 o 
  -3   7   7        5.10        4.70      0.71 o 
  -2   7   7        6.41       11.40      0.83 o 
  -1   7   7       56.88       50.60      1.89 o 
   0   7   7       86.87       86.17      1.83 o 
   1   7   7       43.97       39.76      1.12 o 
   2   7   7        1.60        2.08      0.31 o 
   3   7   7       14.23       15.42      0.72 o 
   4   7   7        9.76        7.04      0.67 o 
   5   7   7       11.79       10.56      0.87 o 
   6   7   7        8.80       10.53      1.06 o 
   7   7   7        0.69        0.58      0.45 o 
  -8   8   7       14.28       14.13      2.11 o 
  -7   8   7        5.49        4.45      0.69 o 
  -6   8   7        5.41        7.35      0.60 o 
  -5   8   7        6.36        4.15      0.53 o 
  -4   8   7       55.93       65.63      1.74 o 
  -3   8   7      134.47      132.05      2.70 o 
  -2   8   7        0.47        0.01      0.26 o 
  -1   8   7       41.07       45.64      1.25 o 
   0   8   7      130.82      138.74      3.57 o 
   1   8   7        0.04       -0.14      0.22 o 
   2   8   7       46.57       48.04      2.76 o 
   3   8   7       12.68       14.32      1.16 o 
   4   8   7       27.51       32.31      1.29 o 
   5   8   7        4.05        3.93      0.58 o 
   6   8   7       33.69       33.40      3.99 o 
   7   8   7        0.08        0.42      0.36 o 
  -7   9   7       10.22       11.12      1.25 o 
  -6   9   7        0.06        0.05      0.36 o 
  -5   9   7        4.06        4.98      0.52 o 
  -4   9   7        0.24       -0.12      0.24 o 
  -3   9   7       72.14       80.58      1.50 o 
  -2   9   7      110.40      108.09      1.80 o 
  -1   9   7       15.64       15.04      0.97 o 
   0   9   7       22.99       23.93      0.83 o 
   1   9   7        8.49        9.87      0.37 o 
   2   9   7      142.86      146.67      4.09 o 
   3   9   7       46.35       46.53      2.29 o 
   4   9   7        0.14       -0.15      0.40 o 
   5   9   7        2.43        2.34      0.60 o 
   6   9   7        5.35        4.81      0.81 o 
  -7  10   7       11.03       16.94      1.57 o 
  -6  10   7        0.28       -0.56      0.63 o 
  -5  10   7       30.91       33.06      1.47 o 
  -4  10   7        9.49       12.01      0.82 o 
  -3  10   7        4.18        3.23      0.55 o 
  -2  10   7       30.34       39.13      1.11 o 
  -1  10   7       52.76       61.33      1.68 o 
   0  10   7       13.70       10.84      0.53 o 
   1  10   7       83.62       78.61      3.54 o 
   2  10   7       88.43       89.39      4.27 o 
   3  10   7        0.55       -0.15      0.53 o 
   4  10   7        0.31        0.76      0.43 o 
   5  10   7        4.09        3.82      0.56 o 
   6  10   7        2.83        2.57      0.65 o 
  -6  11   7        0.45        1.48      0.91 o 
  -5  11   7        1.26        0.97      0.57 o 
  -4  11   7        1.09        0.78      0.41 o 
  -3  11   7        0.13        0.30      0.50 o 
  -2  11   7        8.12        6.29      0.58 o 
  -1  11   7        1.10        1.04      0.59 o 
   0  11   7       45.53       37.95      1.80 o 
   1  11   7        4.51        3.12      0.94 o 
   2  11   7       55.56       59.50      2.93 o 
   3  11   7       12.55        9.32      1.26 o 
   4  11   7        1.48        1.99      0.41 o 
   5  11   7        2.43        1.65      0.46 o 
  -5  12   7        6.30        7.75      1.22 o 
  -4  12   7       30.11       38.99      1.85 o 
  -3  12   7        7.54        7.93      1.50 o 
  -2  12   7        0.04        0.05      0.29 o 
  -1  12   7        0.06        0.19      0.24 o 
   0  12   7        4.60        3.22      0.49 o 
   1  12   7       19.52       26.01      1.97 o 
   2  12   7        0.00        0.19      0.64 o 
   3  12   7       17.01       21.45      1.99 o 
   4  12   7        3.32        1.04      1.17 o 
  -4  13   7        4.03        4.01      0.74 o 
  -3  13   7       12.22       14.66      2.01 o 
  -2  13   7        3.27        3.09      0.44 o 
  -1  13   7        5.04        4.93      0.95 o 
   0  13   7        5.65        2.54      0.92 o 
   1  13   7       13.32       10.35      1.46 o 
   2  13   7        0.58        2.15      0.92 o 
   3  13   7        3.35        3.08      1.01 o 
  -3  14   7        3.50        2.00      0.75 o 
  -2  14   7        3.30        3.50      0.49 o 
  -1  14   7        0.16        0.38      0.52 o 
   0  14   7        0.00       -0.35      0.63 o 
   1  14   7        0.16       -0.17      0.62 o 
   2  14   7        0.30        0.32      0.71 o 
  -9   0   8       19.30       13.58      3.01 o 
  -8   0   8       11.49       10.35      2.56 o 
  -7   0   8       32.03       42.45      2.87 o 
  -6   0   8       10.99        9.78      1.49 o 
  -5   0   8      124.10      125.69      5.07 o 
  -4   0   8       52.64       42.62      3.31 o 
  -3   0   8        0.60       -0.16      0.67 o 
  -2   0   8       44.44       43.28      2.03 o 
  -1   0   8      448.87      443.14      8.30 o 
   0   0   8      330.37      294.07      5.32 o 
   1   0   8       10.13        9.94      0.73 o 
   2   0   8      597.92      559.88     10.48 o 
   3   0   8        0.44       -0.40      0.40 o 
   4   0   8       30.41       34.07      1.34 o 
   5   0   8        0.16        0.34      0.39 o 
   6   0   8        3.72        5.40      0.78 o 
   7   0   8       13.93       15.61      3.17 o 
  -9   1   8        1.93        2.36      1.22 o 
  -8   1   8        0.95        1.42      0.83 o 
  -7   1   8       13.03       14.51      1.29 o 
  -6   1   8       12.82       11.93      1.22 o 
  -5   1   8       27.71       23.69      1.85 o 
  -4   1   8      629.17      654.19     14.52 o 
  -3   1   8      238.93      222.01      3.87 o 
  -2   1   8       93.18       82.36      1.78 o 
  -1   1   8       29.97       27.32      0.93 o 
   0   1   8       31.79       31.76      0.88 o 
   1   1   8      165.92      155.03      2.30 o 
   2   1   8        0.64        1.23      0.31 o 
   3   1   8        7.77        8.18      0.44 o 
   4   1   8       45.42       44.22      1.04 o 
   5   1   8       40.07       45.92      1.11 o 
   6   1   8        0.47        0.18      0.21 o 
   7   1   8        1.56        1.09      0.33 o 
  -9   2   8        0.91        1.02      0.31 o 
  -8   2   8        0.02       -0.19      0.40 o 
  -7   2   8        0.44        0.34      0.21 o 
  -6   2   8        2.22        1.53      0.37 o 
  -5   2   8        0.37        0.61      0.35 o 
  -4   2   8        2.16        0.54      0.56 o 
  -3   2   8      110.95      114.79      2.93 o 
  -2   2   8        2.58        1.48      0.42 o 
  -1   2   8       30.70       32.51      1.13 o 
   0   2   8       51.87       55.93      0.98 o 
   1   2   8       22.32       22.04      0.79 o 
   2   2   8       20.47       21.40      0.84 o 
   3   2   8        9.40        9.53      0.38 o 
   4   2   8       19.49       16.24      0.56 o 
   5   2   8       11.32       14.87      0.56 o 
   6   2   8        1.86        2.85      0.34 o 
   7   2   8        4.75        4.01      0.40 o 
  -9   3   8        0.03        0.14      0.70 o 
  -8   3   8        0.59        0.39      0.44 o 
  -7   3   8        2.75        3.06      0.54 o 
  -6   3   8       11.92       11.76      0.86 o 
  -5   3   8       70.08       71.86      2.06 o 
  -4   3   8      511.49      515.87      9.09 o 
  -3   3   8      344.19      334.10      5.63 o 
  -2   3   8       49.84       42.83      1.35 o 
  -1   3   8      264.00      251.36      3.95 o 
   0   3   8      105.45       95.79      1.86 o 
   1   3   8      332.96      343.91      4.77 o 
   2   3   8      122.21      116.92      2.41 o 
   3   3   8        0.34        0.87      0.23 o 
   4   3   8        1.57        1.21      0.22 o 
   5   3   8       83.33       85.08      1.93 o 
   6   3   8       23.79       23.74      0.82 o 
   7   3   8        0.65        0.90      0.34 o 
  -8   4   8        0.07        0.03      0.20 o 
  -7   4   8        7.77        7.19      0.74 o 
  -6   4   8        6.52        5.99      0.76 o 
  -5   4   8       78.14       76.95      2.14 o 
  -4   4   8       21.20       20.50      1.07 o 
  -3   4   8        1.88        1.43      0.47 o 
  -2   4   8        3.54        3.04      0.50 o 
  -1   4   8      246.82      254.95      3.99 o 
   0   4   8      188.83      170.21      3.54 o 
   1   4   8        0.03        0.17      0.25 o 
   2   4   8       24.87       18.83      0.68 o 
   3   4   8      112.62      101.51      1.49 o 
   4   4   8        6.84        5.62      0.31 o 
   5   4   8       39.12       39.47      1.01 o 
   6   4   8       14.84       16.16      0.85 o 
   7   4   8        9.19        7.92      0.70 o 
  -8   5   8        2.55        2.40      0.82 o 
  -7   5   8        2.85        1.95      0.45 o 
  -6   5   8        2.62        1.82      0.38 o 
  -5   5   8       20.42       18.85      0.95 o 
  -4   5   8        8.11        8.27      0.86 o 
  -3   5   8       36.81       35.72      1.12 o 
  -2   5   8       91.66       86.94      1.81 o 
  -1   5   8       15.00       14.11      0.69 o 
   0   5   8        0.01       -0.13      0.14 o 
   1   5   8        1.38        1.31      0.33 o 
   2   5   8       21.98       23.26      0.59 o 
   3   5   8        0.28        1.13      0.34 o 
   4   5   8        0.00       -0.21      0.28 o 
   5   5   8        2.73        1.57      0.51 o 
   6   5   8        1.40        1.16      0.45 o 
   7   5   8        3.03        2.79      0.59 o 
  -8   6   8        0.60        0.32      0.62 o 
  -7   6   8        0.00        0.20      0.21 o 
  -6   6   8        0.61        0.15      0.33 o 
  -5   6   8       26.91       27.89      1.29 o 
  -4   6   8       39.02       37.55      1.51 o 
  -3   6   8        0.50        0.85      0.42 o 
  -2   6   8       17.17       17.89      0.98 o 
  -1   6   8        7.00        6.57      0.55 o 
   0   6   8        0.32        0.03      0.30 o 
   1   6   8       12.58       12.25      0.54 o 
   2   6   8       61.86       56.51      1.05 o 
   3   6   8        0.74        1.22      0.17 o 
   4   6   8       51.79       58.83      1.72 o 
   5   6   8       22.59       23.38      1.18 o 
   6   6   8        6.60        7.58      0.77 o 
   7   6   8       27.53       32.57      1.56 o 
  -8   7   8        1.48        1.67      1.21 o 
  -7   7   8        4.06        3.28      0.87 o 
  -6   7   8        0.35        0.84      0.44 o 
  -5   7   8       25.96       29.36      1.11 o 
  -4   7   8      106.66      112.15      2.56 o 
  -3   7   8       76.74       75.69      1.92 o 
  -2   7   8        5.21        5.66      0.65 o 
  -1   7   8       29.56       26.29      1.37 o 
   0   7   8       43.15       47.55      1.46 o 
   1   7   8      468.05      467.07     12.27 o 
   2   7   8       26.80       23.07      0.68 o 
   3   7   8       48.78       54.97      1.58 o 
   4   7   8       10.71        9.00      0.77 o 
   5   7   8        9.31        6.67      1.05 o 
   6   7   8       18.92       20.25      1.72 o 
  -7   8   8        5.19        3.52      1.07 o 
  -6   8   8       16.35       18.41      1.50 o 
  -5   8   8       10.58       13.59      0.88 o 
  -4   8   8        0.51       -0.02      0.42 o 
  -3   8   8       26.60       31.35      1.47 o 
  -2   8   8        0.04        0.29      0.40 o 
  -1   8   8        3.84        5.16      0.82 o 
   0   8   8       77.55       85.40      1.87 o 
   1   8   8       73.86       70.13      3.18 o 
   2   8   8        7.01        6.66      0.86 o 
   3   8   8       18.48       18.56      0.82 o 
   4   8   8        0.34        1.04      0.46 o 
   5   8   8        0.57        0.32      0.45 o 
   6   8   8        0.97        0.17      0.31 o 
  -7   9   8        0.58        2.59      1.34 o 
  -6   9   8        4.03        5.89      2.56 o 
  -5   9   8        0.56       -0.02      0.20 o 
  -4   9   8        1.39        0.68      0.33 o 
  -3   9   8        0.05       -0.07      0.34 o 
  -2   9   8       12.78       11.29      0.83 o 
  -1   9   8       51.08       42.15      1.48 o 
   0   9   8       75.54       79.26      1.32 o 
   1   9   8      138.93      125.86      5.46 o 
   2   9   8        1.22        2.14      0.68 o 
   3   9   8        3.00        1.23      0.70 o 
   4   9   8        2.83        1.91      0.58 o 
   5   9   8        4.45        5.09      0.75 o 
  -6  10   8       13.12       18.93      1.53 o 
  -5  10   8       46.57       53.63      2.37 o 
  -4  10   8        0.47        0.23      0.25 o 
  -3  10   8       16.89       18.57      0.81 o 
  -2  10   8        7.59        7.39      0.62 o 
  -1  10   8       31.44       30.89      0.90 o 
   0  10   8        5.54        5.82      0.48 o 
   1  10   8        9.45       11.16      1.30 o 
   2  10   8        6.81        9.03      1.26 o 
   3  10   8        0.40        0.46      0.60 o 
   4  10   8       29.16       31.78      4.43 o 
   5  10   8        6.04        5.80      0.99 o 
  -5  11   8        2.06        2.35      0.68 o 
  -4  11   8       15.09       18.20      1.33 o 
  -3  11   8        0.08        0.06      0.44 o 
  -2  11   8       14.55       18.00      1.03 o 
  -1  11   8        7.01        5.21      0.50 o 
   0  11   8      129.57      130.35      7.89 o 
   1  11   8       29.55       35.53      2.39 o 
   2  11   8        0.00       -0.25      0.62 o 
   3  11   8        0.46        0.70      0.68 o 
   4  11   8        2.37        2.62      0.66 o 
  -4  12   8        4.04        3.35      0.65 o 
  -3  12   8        2.01        5.89      1.41 o 
  -2  12   8        8.41        7.91      0.89 o 
  -1  12   8        1.66        2.39      0.51 o 
   0  12   8       15.13       17.97      1.89 o 
   1  12   8        0.02        0.45      0.73 o 
   2  12   8        1.60        1.34      0.81 o 
   3  12   8        1.15        0.81      0.81 o 
  -3  13   8        1.10        1.51      0.70 o 
  -2  13   8        2.89        1.33      0.39 o 
  -1  13   8        1.08        2.67      0.86 o 
   0  13   8       27.65       32.21      2.47 o 
   1  13   8       30.46       29.68      2.24 o 
   2  13   8        1.07        1.34      0.86 o 
  -8   1   9        0.19       -0.06      0.55 o 
  -7   1   9        0.10        0.21      0.54 o 
  -6   1   9       73.23       75.09      2.91 o 
  -5   1   9      242.17      240.91      5.92 o 
  -4   1   9        1.65        2.09      0.49 o 
  -3   1   9      204.41      207.39      3.87 o 
  -2   1   9        1.66        1.02      0.29 o 
  -1   1   9      173.84      172.40      2.55 o 
   0   1   9       76.29       71.04      1.42 o 
   1   1   9        4.65        3.59      0.45 o 
   2   1   9        0.06        0.25      0.18 o 
   3   1   9       39.66       47.64      2.73 o 
   4   1   9       54.87       57.10      1.45 o 
   5   1   9        2.23        2.72      0.32 o 
   6   1   9        4.47        4.11      0.36 o 
   7   1   9        1.10        1.17      0.24 o 
  -8   2   9        1.04        0.85      0.45 o 
  -7   2   9       17.39       17.96      1.11 o 
  -6   2   9       69.60       72.94      2.19 o 
  -5   2   9       58.38       55.85      1.98 o 
  -4   2   9        8.13        6.25      0.75 o 
  -3   2   9        7.27        7.24      0.74 o 
  -2   2   9       76.67       69.37      1.59 o 
  -1   2   9       26.91       26.30      1.01 o 
   0   2   9      215.27      209.63      3.05 o 
   1   2   9      196.68      184.76      2.59 o 
   2   2   9       46.22       42.80      1.56 o 
   3   2   9      162.31      163.11      3.22 o 
   4   2   9        1.91        1.61      0.29 o 
   5   2   9       71.28       82.52      1.71 o 
   6   2   9        0.07       -0.18      0.23 o 
   7   2   9       32.45       38.16      2.63 o 
  -8   3   9        0.04       -0.20      0.37 o 
  -7   3   9        0.90        0.61      0.52 o 
  -6   3   9       17.04       22.29      1.31 o 
  -5   3   9        9.44        9.13      0.99 o 
  -4   3   9        1.50        1.52      0.49 o 
  -3   3   9       16.07       15.55      0.86 o 
  -2   3   9       37.81       34.16      1.11 o 
  -1   3   9       31.73       35.08      1.09 o 
   0   3   9       66.59       64.36      1.24 o 
   1   3   9        0.10       -0.19      0.34 o 
   2   3   9        2.68        2.24      0.25 o 
   3   3   9       50.64       49.38      1.19 o 
   4   3   9       10.76        8.43      0.51 o 
   5   3   9        0.05        0.19      0.24 o 
   6   3   9        3.86        3.54      0.58 o 
  -8   4   9        0.01        0.19      0.36 o 
  -7   4   9        0.83        0.46      0.36 o 
  -6   4   9        0.72        0.39      0.44 o 
  -5   4   9        0.86        0.95      0.49 o 
  -4   4   9       15.33       17.02      0.92 o 
  -3   4   9       11.98       12.06      0.87 o 
  -2   4   9       13.89       12.34      0.70 o 
  -1   4   9        3.08        1.66      0.40 o 
   0   4   9       25.45       24.62      0.92 o 
   1   4   9       41.51       43.31      1.07 o 
   2   4   9        2.69        1.10      0.21 o 
   3   4   9        8.32        8.28      0.39 o 
   4   4   9        0.02        0.00      0.17 o 
   5   4   9       11.21       11.50      0.94 o 
   6   4   9        3.79        2.43      0.62 o 
  -8   5   9        7.34        7.87      1.32 o 
  -7   5   9        2.83        2.59      0.59 o 
  -6   5   9       85.48       81.74      5.51 o 
  -5   5   9       94.19       96.05      4.16 o 
  -4   5   9        0.02        0.43      0.45 o 
  -3   5   9       28.82       25.04      0.96 o 
  -2   5   9        6.10        6.12      0.54 o 
  -1   5   9      146.95      142.03      2.61 o 
   0   5   9      105.05      102.19      3.68 o 
   1   5   9        1.45        1.08      0.38 o 
   2   5   9        0.79        0.06      0.23 o 
   3   5   9       16.26       13.75      0.56 o 
   4   5   9       27.89       32.59      1.37 o 
   5   5   9        3.39        2.98      0.62 o 
   6   5   9        0.21       -0.08      0.29 o 
  -7   6   9       18.26       18.89      0.94 o 
  -6   6   9       31.48       31.82      1.53 o 
  -5   6   9        0.95        0.65      0.51 o 
  -4   6   9        5.48        6.36      0.76 o 
  -3   6   9       10.83       11.33      0.89 o 
  -2   6   9       19.55       20.64      1.00 o 
  -1   6   9        4.34        4.80      0.46 o 
   0   6   9        0.81        0.67      0.39 o 
   1   6   9        0.21        0.01      0.23 o 
   2   6   9        0.27        0.53      0.18 o 
   3   6   9       16.03       16.18      0.92 o 
   4   6   9        2.34        0.41      0.34 o 
   5   6   9        6.16        5.30      0.64 o 
   6   6   9        0.38        0.26      0.47 o 
  -7   7   9        3.50        4.07      1.09 o 
  -6   7   9        1.04        0.85      0.39 o 
  -5   7   9       17.99       16.68      0.95 o 
  -4   7   9        8.44        9.65      0.82 o 
  -3   7   9        3.13        2.44      0.58 o 
  -2   7   9        3.22        2.87      0.62 o 
  -1   7   9       27.43       20.42      1.48 o 
   0   7   9       14.33       14.52      0.73 o 
   1   7   9        9.24        8.64      0.62 o 
   2   7   9       28.98       26.05      1.42 o 
   3   7   9        1.22        1.46      0.45 o 
   4   7   9        0.91        1.16      0.55 o 
   5   7   9        0.13        0.38      0.41 o 
  -6   8   9        4.97        3.77      0.66 o 
  -5   8   9        0.57        0.50      0.37 o 
  -4   8   9       18.68       18.26      0.95 o 
  -3   8   9        4.18        4.76      0.63 o 
  -2   8   9       90.36       93.14      2.39 o 
  -1   8   9       12.38       11.71      1.31 o 
   0   8   9       23.53       22.99      1.10 o 
   1   8   9       40.40       39.61      1.88 o 
   2   8   9        3.04        4.03      0.63 o 
   3   8   9       50.27       55.58      1.84 o 
   4   8   9        1.59        0.87      0.47 o 
   5   8   9       40.70       45.53      2.10 o 
  -6   9   9        9.96        6.05      1.77 o 
  -5   9   9       12.66       12.49      0.98 o 
  -4   9   9        0.00        0.36      0.34 o 
  -3   9   9        1.30        1.67      0.53 o 
  -2   9   9       20.17       28.72      1.69 o 
  -1   9   9      135.32      147.71      7.69 o 
   0   9   9       29.71       29.37      1.59 o 
   1   9   9       12.89       16.45      1.04 o 
   2   9   9        9.54        9.51      1.04 o 
   3   9   9        4.29        3.37      0.66 o 
   4   9   9       13.75       12.55      1.12 o 
  -5  10   9        2.78        3.45      0.50 o 
  -4  10   9        1.41        1.71      0.38 o 
  -3  10   9        2.58        2.37      0.37 o 
  -2  10   9        1.16        2.40      0.50 o 
  -1  10   9        8.50        8.06      0.58 o 
   0  10   9        1.87        0.77      0.33 o 
   1  10   9        0.18       -0.48      0.55 o 
   2  10   9        4.82        5.79      0.97 o 
   3  10   9        0.41        0.60      0.38 o 
   4  10   9        0.19        0.13      0.52 o 
  -4  11   9        2.94        2.42      0.62 o 
  -3  11   9        1.07       -0.33      0.40 o 
  -2  11   9        1.53        1.38      0.46 o 
  -1  11   9       40.94       36.34      1.78 o 
   0  11   9       16.97       10.72      1.02 o 
   1  11   9        9.47        6.32      1.13 o 
   2  11   9        9.31        7.45      1.26 o 
   3  11   9        0.00       -0.33      0.36 o 
  -3  12   9        0.08        0.61      0.45 o 
  -2  12   9       16.13       17.73      0.93 o 
  -1  12   9       32.03       33.72      3.11 o 
   0  12   9        1.60        2.36      0.66 o 
   1  12   9       12.38       10.56      1.52 o 
  -7   0  10        8.19        8.26      1.57 o 
  -6   0  10        3.71        2.50      1.10 o 
  -5   0  10        4.59        3.04      1.75 o 
  -4   0  10        2.05        1.90      0.48 o 
  -3   0  10       19.98       19.97      1.31 o 
  -2   0  10        0.36        0.23      0.42 o 
  -1   0  10      158.85      148.97      3.51 o 
   0   0  10        0.17       -0.01      0.34 o 
   1   0  10      157.21      152.32      3.79 o 
   2   0  10       53.68       47.11      2.73 o 
   3   0  10       72.37       77.55      2.44 o 
   4   0  10       81.54       87.29      4.48 o 
   5   0  10       31.56       39.26      3.14 o 
   6   0  10       75.47       86.54      9.79 o 
  -7   1  10        4.76        3.41      0.47 o 
  -6   1  10        1.92        2.28      0.44 o 
  -5   1  10        0.02       -0.35      0.42 o 
  -4   1  10        0.00       -0.39      0.39 o 
  -3   1  10        6.95        6.27      0.64 o 
  -2   1  10       60.91       59.64      1.36 o 
  -1   1  10       14.11       11.75      0.73 o 
   0   1  10        3.20        6.63      0.52 o 
   1   1  10        0.04        1.41      0.57 o 
   2   1  10        3.20        3.06      0.41 o 
   3   1  10       56.07       65.79      2.32 o 
   4   1  10        1.47        0.20      0.34 o 
   5   1  10       24.26       28.13      1.19 o 
   6   1  10        1.81        0.98      0.36 o 
  -7   2  10        0.41        0.29      0.42 o 
  -6   2  10        0.05        0.12      0.37 o 
  -5   2  10        2.57        2.46      0.62 o 
  -4   2  10       19.01       20.36      1.10 o 
  -3   2  10        6.40        4.53      0.62 o 
  -2   2  10        3.94        2.27      0.48 o 
  -1   2  10       29.82       28.94      0.89 o 
   0   2  10        9.49        8.97      0.83 o 
   1   2  10       31.36       26.73      0.92 o 
   2   2  10        1.22        1.53      0.62 o 
   3   2  10       17.87       19.31      1.21 o 
   4   2  10        0.09       -0.16      0.22 o 
   5   2  10        2.05        3.04      0.40 o 
   6   2  10        1.17        1.36      0.63 o 
  -7   3  10       37.46       35.32      1.54 o 
  -6   3  10       35.70       34.71      1.45 o 
  -5   3  10       11.05       11.13      0.99 o 
  -4   3  10       12.15       10.02      0.81 o 
  -3   3  10       89.97       94.50      2.14 o 
  -2   3  10       72.78       71.11      1.70 o 
  -1   3  10        0.51        0.12      0.25 o 
   0   3  10       10.41       13.17      0.66 o 
   1   3  10        0.00        0.60      0.32 o 
   2   3  10       82.41       87.83      2.53 o 
   3   3  10       11.43       16.46      0.67 o 
   4   3  10        1.55        1.29      0.32 o 
   5   3  10       10.33        8.77      0.87 o 
  -7   4  10       11.00        8.20      1.00 o 
  -6   4  10        0.01        0.46      0.45 o 
  -5   4  10       10.82       10.39      0.96 o 
  -4   4  10       15.18       16.31      0.97 o 
  -3   4  10       12.40       12.69      0.98 o 
  -2   4  10       24.41       25.59      1.15 o 
  -1   4  10       17.76       18.38      0.89 o 
   0   4  10        5.28        5.49      0.44 o 
   1   4  10      135.81      138.96      6.93 o 
   2   4  10        8.73        9.39      1.17 o 
   3   4  10       58.10       67.32      2.32 o 
   4   4  10        8.18        7.37      0.84 o 
   5   4  10       10.08       10.62      1.05 o 
  -7   5  10        8.40        5.79      0.83 o 
  -6   5  10       14.73       12.34      1.12 o 
  -5   5  10        0.18        0.90      0.55 o 
  -4   5  10       11.58       11.08      0.94 o 
  -3   5  10       13.26       17.09      0.92 o 
  -2   5  10        0.28        0.89      0.37 o 
  -1   5  10        3.22        2.17      0.50 o 
   0   5  10        0.15        0.26      0.25 o 
   1   5  10        0.27        1.19      0.33 o 
   2   5  10        9.42        9.62      0.48 o 
   3   5  10        1.12        0.41      0.24 o 
   4   5  10        1.29        1.05      0.53 o 
   5   5  10        1.31        0.69      0.50 o 
  -6   6  10        0.00        0.20      0.45 o 
  -5   6  10        1.21        1.00      0.55 o 
  -4   6  10       29.52       31.66      2.18 o 
  -3   6  10       57.79       53.42      2.02 o 
  -2   6  10        5.38        5.47      0.60 o 
  -1   6  10      137.77      135.48      3.26 o 
   0   6  10        4.13        3.14      0.47 o 
   1   6  10       16.69       16.16      0.66 o 
   2   6  10        4.14        2.54      0.31 o 
   3   6  10       19.02       17.29      1.27 o 
   4   6  10       23.02       23.44      1.39 o 
   5   6  10        7.43        6.42      0.94 o 
  -6   7  10        2.45        1.58      0.47 o 
  -5   7  10        2.25        2.60      0.58 o 
  -4   7  10        0.40        0.33      0.48 o 
  -3   7  10       22.85       26.17      1.47 o 
  -2   7  10       88.26       97.24      2.82 o 
  -1   7  10        0.00       -0.10      0.49 o 
   0   7  10       25.24       26.68      1.76 o 
   1   7  10        0.87        0.35      0.30 o 
   2   7  10       19.38       21.74      1.37 o 
   3   7  10       14.30       16.39      1.24 o 
   4   7  10        1.20        0.54      0.41 o 
  -5   8  10        2.55        2.74      0.57 o 
  -4   8  10        0.45        1.14      0.47 o 
  -3   8  10        1.82        2.19      0.56 o 
  -2   8  10        0.31        0.34      0.46 o 
  -1   8  10        0.23        1.34      0.83 o 
   0   8  10       34.13       32.98      1.95 o 
   1   8  10       23.05       32.56      2.03 o 
   2   8  10        1.20        1.94      0.52 o 
   3   8  10        0.98        0.91      0.43 o 
   4   8  10        0.69        0.70      0.54 o 
  -5   9  10        0.38        0.34      0.36 o 
  -4   9  10        3.27        2.50      0.57 o 
  -3   9  10        1.14        1.18      0.46 o 
  -2   9  10        1.19        0.33      0.57 o 
  -1   9  10       14.85       15.88      1.51 o 
   0   9  10        4.14        2.06      0.52 o 
   1   9  10       16.62       16.82      1.62 o 
   2   9  10        0.05       -0.11      0.27 o 
   3   9  10        3.22        2.79      0.58 o 
  -4  10  10       11.09       11.39      1.04 o 
  -3  10  10       19.54       18.21      1.06 o 
  -2  10  10        0.03       -0.20      0.20 o 
  -1  10  10       21.49       20.26      0.91 o 
   0  10  10       19.89       17.64      1.81 o 
   1  10  10       16.73       17.00      1.66 o 
   2  10  10       12.96       11.99      0.98 o 
  -2  11  10        4.29        8.42      1.60 o 
  -1  11  10        0.13        0.50      0.63 o 
   0  11  10        2.06        3.08      0.95 o 
  -6   1  11        0.05        0.07      0.39 o 
  -5   1  11        3.55        2.57      0.52 o 
  -4   1  11       26.53       26.23      1.06 o 
  -3   1  11        2.06        1.60      0.45 o 
  -2   1  11       16.93       20.89      0.91 o 
  -1   1  11       12.85       18.75      1.83 o 
   0   1  11        4.16        3.44      0.53 o 
   1   1  11       46.97       60.19      2.27 o 
   2   1  11        3.45        3.59      0.49 o 
   3   1  11       29.11       31.21      1.27 o 
   4   1  11       21.86       26.90      2.49 o 
  -6   2  11        5.46        5.37      0.75 o 
  -5   2  11       19.50       22.94      1.22 o 
  -4   2  11        0.49        0.46      0.43 o 
  -3   2  11       26.51       29.33      1.34 o 
  -2   2  11        4.29        4.75      0.52 o 
  -1   2  11       62.96       67.08      1.68 o 
   0   2  11       54.72       57.36      1.46 o 
   1   2  11       20.55       19.85      1.02 o 
   2   2  11       62.46       60.96      2.33 o 
   3   2  11        0.48        0.25      0.18 o 
   4   2  11       48.16       56.48      3.07 o 
  -6   3  11        4.62        4.01      0.66 o 
  -5   3  11       21.90       25.22      1.28 o 
  -4   3  11        3.17        3.62      0.63 o 
  -3   3  11        2.36        2.25      0.65 o 
  -2   3  11        5.75        7.87      0.69 o 
  -1   3  11        0.16        0.06      0.24 o 
   0   3  11        3.61        4.69      0.54 o 
   1   3  11        5.58        7.97      0.62 o 
   2   3  11        0.00        0.09      0.19 o 
   3   3  11        9.18       10.83      0.56 o 
   4   3  11       13.65       14.75      1.54 o 
  -6   4  11        0.89        0.99      0.51 o 
  -5   4  11        7.88        6.42      0.76 o 
  -4   4  11        6.44        5.60      0.71 o 
  -3   4  11       22.47       20.47      1.11 o 
  -2   4  11       58.67       52.74      1.71 o 
  -1   4  11        2.42        2.51      0.45 o 
   0   4  11       23.77       18.57      1.49 o 
   1   4  11        5.31        5.53      0.72 o 
   2   4  11       43.96       43.00      1.93 o 
   3   4  11        0.00       -0.03      0.26 o 
   4   4  11       19.93       22.73      1.99 o 
  -5   5  11        0.62        0.82      0.47 o 
  -4   5  11       22.22       25.42      1.68 o 
  -3   5  11       22.16       19.64      1.03 o 
  -2   5  11        8.02       47.93      5.84 o 
  -1   5  11       49.78       65.82     10.28 o 
   0   5  11        2.30        2.25      0.43 o 
   1   5  11       67.87       67.29      2.53 o 
   2   5  11        2.99        3.77      0.48 o 
   3   5  11       50.20       55.55      2.30 o 
  -5   6  11        6.94        6.94      0.79 o 
  -4   6  11        2.15        2.05      0.59 o 
  -3   6  11        8.79       10.52      0.92 o 
  -2   6  11        0.08        0.58      0.39 o 
  -1   6  11       55.98       60.17      3.00 o 
   0   6  11       47.59       64.45      3.39 o 
   1   6  11        2.42        1.47      0.33 o 
   2   6  11       37.39       44.45      2.13 o 
   3   6  11        0.25        0.12      0.48 o 
  -4   7  11        0.48        0.93      0.50 o 
  -3   7  11        2.04        1.19      0.56 o 
  -2   7  11        7.91        8.88      0.81 o 
  -1   7  11        0.19       -0.27      0.40 o 
   0   7  11       10.53       14.76      0.92 o 
   1   7  11        1.05        2.51      0.64 o 
   2   7  11        6.09        6.41      1.05 o 
  -3   8  11       24.50       24.91      1.29 o 
  -2   8  11       14.74       12.05      1.03 o 
  -1   8  11        2.37        2.79      0.49 o 
   0   8  11        9.79        6.08      0.91 o 
   1   8  11        4.30        3.14      0.65 o 
   2   8  11       17.71       20.35      2.74 o 
  -2   9  11        1.57        2.15      0.81 o 
  -1   9  11        4.80        4.94      0.56 o 
   0   9  11        0.36        0.32      0.64 o 
  -5   0  12       14.49       13.00      1.42 o 
  -4   0  12       27.05       29.88      1.94 o 
  -3   0  12       13.83       18.44      1.54 o 
  -2   0  12       67.47       80.38      2.92 o 
  -1   0  12        1.11        1.22      0.63 o 
   0   0  12       79.27       76.51      2.75 o 
   1   0  12       38.96       47.61      2.07 o 
   2   0  12       20.36       14.02      1.33 o 
   3   0  12       41.77       50.59      2.93 o 
  -5   1  12        3.48        3.75      0.57 o 
  -4   1  12       11.24       10.63      0.95 o 
  -3   1  12       20.68       22.09      1.22 o 
  -2   1  12        0.26        0.79      0.47 o 
  -1   1  12       19.04       22.13      1.03 o 
   0   1  12       10.23       17.75      3.72 o 
   1   1  12       33.27       39.34      2.26 o 
   2   1  12       21.07       26.40      1.24 o 
   3   1  12        0.24        0.50      0.36 o 
  -5   2  12        0.24        0.05      0.29 o 
  -4   2  12        0.59        0.23      0.36 o 
  -3   2  12        5.23        5.36      0.76 o 
  -2   2  12        0.22       -0.02      0.31 o 
  -1   2  12        0.00        0.33      0.36 o 
   0   2  12        0.94        0.56      0.40 o 
   1   2  12        2.87        1.64      0.47 o 
   2   2  12        1.21        2.22      0.47 o 
  -4   3  12        0.07       -0.14      0.36 o 
  -3   3  12       31.25       33.16      1.26 o 
  -2   3  12       20.67       23.03      1.21 o 
  -1   3  12       18.01       16.10      0.90 o 
   0   3  12       25.70       27.78      1.13 o 
   1   3  12        5.15        4.19      0.59 o 
   2   3  12       62.96       62.18      2.76 o 
  -4   4  12        9.04        9.94      0.92 o 
  -3   4  12        4.23        3.90      0.68 o 
  -2   4  12       62.61       76.12      5.75 o 
  -1   4  12        3.02        5.88      0.65 o 
   0   4  12       30.28       30.68      1.70 o 
   1   4  12       23.64       28.92      1.78 o 
   2   4  12        1.07        0.65      0.35 o 
  -3   5  12        2.61        3.10      0.61 o 
  -2   5  12        2.56        2.22      0.53 o 
  -1   5  12        7.18        9.37      0.68 o 
   0   5  12        2.47        2.13      0.59 o 
   1   5  12        3.75        4.47      0.44 o 
  -3   6  12        0.43       -0.33      0.78 o 
  -2   6  12        1.26        0.62      0.39 o 
  -1   6  12        0.06       -0.02      0.26 o 
   0   6  12       17.36       15.60      0.99 o 
                                                 
